# Supplementary material for: N-Cyclo­hexyl-2-oxo-2-phenyl­acetamide
Source: Acta Crystallogr Sect E Struct Rep Online. 2012 May 31;68(Pt 6):o1948. doi: 10.1107/S1600536812023549 (PMC3379500; doi:10.1107/S1600536812023549)
Supplement: Supplementary file 1 [file e-68-o1948-sup1.cif]

##############################################################################
#                                                                            #
# This CIF contains the data in a paper accepted for publication in          #
# Acta Crystallographica Section E. It conforms to the requirements of       #
# Notes for Authors for Acta Crystallographica Section E, and has been       #
# peer reviewed under the auspices of the IUCr Commission on Journals.       #
#                                                                            #
# Full details of the Crystallographic Information File format               #
# are given in the paper "The Crystallographic Information File (CIF):       #
# a New Standard Archive File for Crystallography" by S. R. Hall, F. H.      #
# Allen and I. D. Brown [Acta Cryst. (1991), A47, 655-685].                  #
#                                                                            #
# The current version of the core CIF dictionary is obtainable from          #
# ftp://ftp.iucr.org/pub/cif_core.dic.                                       #
#                                                                            #
# Software is freely available for graphical display of the structure(s)     #
# in this CIF. For information consult the CIF software page                 #
# http://www.iucr.org/resources/cif/software.                                #
#                                                                            #
# This file may be used for bona fide research purposes within the           #
# scientific community so long as proper attribution is given to the journal # 
# article from which it was obtained.                                        #
#                                                                            #
##############################################################################
data_I
_audit_creation_method     SHELXL97
_chemical_name_systematic
;
<i>N</i>-Cyclohexyl-2-oxo-2-phenylacetamide
;
_chemical_name_common     ?
_chemical_formula_moiety     'C14 H17 N O2'
_chemical_formula_sum     'C14 H17 N O2'
_chemical_formula_iupac     'C14 H17 N O2'
_chemical_formula_weight     231.29
_chemical_melting_point     ?
_symmetry_cell_setting     orthorhombic
_symmetry_space_group_name_H-M     'P 21 21 21'
_symmetry_space_group_name_Hall     'P 2ac 2ab'
loop_
    _symmetry_equiv_pos_as_xyz
    'x, y, z'
    '-x+1/2, -y, z+1/2'
    'x+1/2, -y+1/2, -z'
    '-x, y+1/2, -z+1/2'
_cell_length_a     9.6942(4)
_cell_length_b     10.4394(6)
_cell_length_c     13.2100(8)
_cell_angle_alpha     90.00
_cell_angle_beta     90.00
_cell_angle_gamma     90.00
_cell_volume     1336.87(12)
_cell_formula_units_Z     4
_cell_measurement_reflns_used     6354
_cell_measurement_theta_min     3.2
_cell_measurement_theta_max     27.5
_cell_measurement_temperature     153(2)
_exptl_crystal_description     block
_exptl_crystal_colour     colourless
_exptl_crystal_size_max     0.25
_exptl_crystal_size_mid     0.16
_exptl_crystal_size_min     0.12
_exptl_crystal_density_diffrn     1.149
_exptl_crystal_density_meas     ?
_exptl_crystal_density_method     'not measured'
_exptl_crystal_F_000     496
_exptl_absorpt_coefficient_mu     0.077
_exptl_absorpt_correction_type     none
_exptl_absorpt_process_details     ?
_exptl_absorpt_correction_T_min     ?
_exptl_absorpt_correction_T_max     ?
_exptl_special_details
;
;
_diffrn_ambient_temperature     153(2)
_diffrn_radiation_type     MoK\a
_diffrn_radiation_wavelength     0.71073
_diffrn_radiation_source     'fine-focus sealed tube'
_diffrn_radiation_monochromator     graphite
_diffrn_measurement_device_type     'Bruker SMART 1000 CCD'
_diffrn_measurement_method     '\f and \w'
_diffrn_detector_area_resol_mean     ?
_diffrn_reflns_number     5120
_diffrn_reflns_av_R_equivalents     0.0262
_diffrn_reflns_av_sigmaI/netI     0.0417
_diffrn_reflns_theta_min     3.26
_diffrn_reflns_theta_max     27.49
_diffrn_reflns_theta_full     27.49
_diffrn_measured_fraction_theta_max     0.981
_diffrn_measured_fraction_theta_full     0.981
_diffrn_reflns_limit_h_min     -10
_diffrn_reflns_limit_h_max     12
_diffrn_reflns_limit_k_min     -9
_diffrn_reflns_limit_k_max     13
_diffrn_reflns_limit_l_min     -10
_diffrn_reflns_limit_l_max     16
_diffrn_standards_number     ?
_diffrn_standards_interval_count     ?
_diffrn_standards_interval_time     ?
_diffrn_standards_decay_%     ?
_refine_special_details
;
Refinement of F^2^ against ALL reflections.  The weighted R-factor wR and
goodness of fit S are based on F^2^, conventional R-factors R are based on F,
with F set to zero for negative F^2^. The threshold expression of F^2^ >
2sigma(F^2^) is used only for calculating R-factors(gt) etc. and is not
relevant to the choice of reflections for refinement.  R-factors based on F^2^
are statistically about twice as large as those based on F, and R-factors based
on ALL data will be even larger.
;
_reflns_number_total     1737
_reflns_number_gt     845
_reflns_threshold_expression     I>2\s(I)
_refine_ls_structure_factor_coef     Fsqd
_refine_ls_matrix_type     full
_refine_ls_R_factor_all     0.0908
_refine_ls_R_factor_gt     0.0357
_refine_ls_wR_factor_gt     0.0755
_refine_ls_wR_factor_ref     0.0818
_refine_ls_goodness_of_fit_ref     1.002
_refine_ls_restrained_S_all     1.002
_refine_ls_number_reflns     1737
_refine_ls_number_parameters     154
_refine_ls_number_restraints     0
_refine_ls_hydrogen_treatment     constr
_refine_ls_weighting_scheme     calc
_refine_ls_weighting_details
       'calc w = 1/[\s^2^(Fo^2^)+(0.0320P)^2^+0.0000P] where P=(Fo^2^+2Fc^2^)/3'
_atom_sites_solution_hydrogens     geom
_atom_sites_solution_primary     direct
_atom_sites_solution_secondary     difmap
_refine_ls_shift/su_max     0.000
_refine_ls_shift/su_mean     0.000
_refine_diff_density_max     0.075
_refine_diff_density_min     -0.101
_refine_ls_extinction_method     none
_refine_ls_extinction_coef     ?
_refine_ls_abs_structure_details     ?
_refine_ls_abs_structure_Flack     ?
loop_
    _atom_type_symbol
    _atom_type_description
    _atom_type_scat_dispersion_real
    _atom_type_scat_dispersion_imag
    _atom_type_scat_source
    'C' 'C' 0.0033 0.0016
                         'International Tables Vol C Tables 4.2.6.8 and 6.1.1.4'
    'H' 'H' 0.0000 0.0000
                         'International Tables Vol C Tables 4.2.6.8 and 6.1.1.4'
    'N' 'N' 0.0061 0.0033
                         'International Tables Vol C Tables 4.2.6.8 and 6.1.1.4'
    'O' 'O' 0.0106 0.0060
                         'International Tables Vol C Tables 4.2.6.8 and 6.1.1.4'
_computing_data_collection     'SMART (Bruker, 1998)'
_computing_cell_refinement     'SAINT (Bruker, 1998)'
_computing_data_reduction     'SAINT (Bruker, 1998)'
_computing_structure_solution     'SHELXTL (Sheldrick, 2008)'
_computing_structure_refinement     'SHELXTL (Sheldrick, 2008)'
_computing_molecular_graphics     'SHELXTL (Sheldrick, 2008)'
_computing_publication_material     'SHELXTL (Sheldrick, 2008)'
loop_
    _atom_site_type_symbol
    _atom_site_label
    _atom_site_fract_x
    _atom_site_fract_y
    _atom_site_fract_z
    _atom_site_U_iso_or_equiv
    _atom_site_adp_type
    _atom_site_calc_flag
    _atom_site_refinement_flags
    _atom_site_occupancy
    _atom_site_symmetry_multiplicity
    _atom_site_disorder_assembly
    _atom_site_disorder_group
    C C1 0.4098(2) 0.2794(2) 0.45295(19) 0.0663(6) Uani d . 1 1 . .
    C C2 0.3397(2) 0.3534(2) 0.3683(2) 0.0684(7) Uani d . 1 1 . .
    C C3 0.3856(2) 0.3354(2) 0.2645(2) 0.0667(6) Uani d . 1 1 . .
    C C4 0.4675(3) 0.2327(3) 0.2370(3) 0.0863(7) Uani d . 1 1 . .
    H H4 0.4986 0.1749 0.2876 0.104 Uiso calc R 1 1 . .
    C C5 0.5046(4) 0.2127(4) 0.1389(4) 0.1220(11) Uani d . 1 1 . .
    H H5 0.5598 0.1408 0.1216 0.146 Uiso calc R 1 1 . .
    C C6 0.4629(6) 0.2948(6) 0.0663(3) 0.1472(17) Uani d . 1 1 . .
    H H6 0.4902 0.2810 -0.0019 0.177 Uiso calc R 1 1 . .
    C C7 0.3812(4) 0.3986(5) 0.0898(4) 0.1328(15) Uani d . 1 1 . .
    H H7 0.3525 0.4561 0.0382 0.159 Uiso calc R 1 1 . .
    C C8 0.3411(3) 0.4187(3) 0.1896(3) 0.0992(9) Uani d . 1 1 . .
    H H8 0.2834 0.4891 0.2064 0.119 Uiso calc R 1 1 . .
    C C9 0.37782(19) 0.1451(2) 0.60266(19) 0.0663(6) Uani d . 1 1 . .
    H H9 0.4801 0.1356 0.5966 0.080 Uiso calc R 1 1 . .
    C C10 0.3146(2) 0.0142(2) 0.6000(2) 0.0774(7) Uani d . 1 1 . .
    H H10A 0.3387 -0.0284 0.5355 0.093 Uiso calc R 1 1 . .
    H H10B 0.2130 0.0217 0.6035 0.093 Uiso calc R 1 1 . .
    C C11 0.3656(3) -0.0661(3) 0.6877(2) 0.0963(9) Uani d . 1 1 . .
    H H11A 0.3203 -0.1511 0.6857 0.116 Uiso calc R 1 1 . .
    H H11B 0.4663 -0.0794 0.6811 0.116 Uiso calc R 1 1 . .
    C C12 0.3357(3) -0.0036(3) 0.7859(2) 0.1077(10) Uani d . 1 1 . .
    H H12A 0.3754 -0.0557 0.8413 0.129 Uiso calc R 1 1 . .
    H H12B 0.2346 0.0002 0.7960 0.129 Uiso calc R 1 1 . .
    C C13 0.3938(3) 0.1297(3) 0.7912(2) 0.1173(11) Uani d . 1 1 . .
    H H13A 0.4958 0.1252 0.7919 0.141 Uiso calc R 1 1 . .
    H H13B 0.3635 0.1709 0.8549 0.141 Uiso calc R 1 1 . .
    C C14 0.3468(3) 0.2104(3) 0.7015(2) 0.0926(8) Uani d . 1 1 . .
    H H14A 0.2463 0.2259 0.7067 0.111 Uiso calc R 1 1 . .
    H H14B 0.3941 0.2944 0.7035 0.111 Uiso calc R 1 1 . .
    N N1 0.32939(16) 0.22256(17) 0.51791(15) 0.0709(6) Uani d . 1 1 . .
    H H1 0.2397 0.2315 0.5102 0.085 Uiso calc R 1 1 . .
    O O1 0.53605(14) 0.27896(19) 0.45723(13) 0.1065(7) Uani d . 1 1 . .
    O O2 0.24786(18) 0.42743(18) 0.39078(16) 0.1070(7) Uani d . 1 1 . .
loop_
    _atom_site_aniso_label
    _atom_site_aniso_U_11
    _atom_site_aniso_U_22
    _atom_site_aniso_U_33
    _atom_site_aniso_U_12
    _atom_site_aniso_U_13
    _atom_site_aniso_U_23
    C1 0.0406(12) 0.0839(14) 0.0744(18) -0.0046(11) 0.0022(12) 0.0129(15)
    C2 0.0468(12) 0.0696(14) 0.089(2) 0.0002(12) 0.0027(14) 0.0158(15)
    C3 0.0585(13) 0.0672(14) 0.074(2) -0.0106(13) -0.0036(14) 0.0135(15)
    C4 0.0808(16) 0.0898(18) 0.088(2) -0.0109(17) 0.0028(17) 0.0012(17)
    C5 0.137(3) 0.125(3) 0.104(3) -0.020(2) 0.027(3) -0.016(3)
    C6 0.188(4) 0.167(4) 0.087(3) -0.077(4) 0.014(3) -0.015(3)
    C7 0.158(3) 0.148(3) 0.093(3) -0.044(3) -0.029(3) 0.054(3)
    C8 0.107(2) 0.0941(18) 0.097(3) -0.0214(17) -0.015(2) 0.030(2)
    C9 0.0369(10) 0.0915(15) 0.0706(18) -0.0062(11) 0.0024(12) 0.0167(16)
    C10 0.0801(15) 0.0763(16) 0.0757(19) 0.0060(14) -0.0005(16) 0.0040(15)
    C11 0.0945(19) 0.0939(17) 0.101(3) 0.0056(16) 0.0059(19) 0.0259(19)
    C12 0.102(2) 0.144(3) 0.077(3) 0.005(2) 0.005(2) 0.037(2)
    C13 0.131(2) 0.145(3) 0.076(2) -0.012(2) -0.026(2) -0.007(2)
    C14 0.0999(19) 0.0907(17) 0.087(2) -0.0083(17) -0.0252(18) -0.0073(18)
    N1 0.0344(8) 0.0975(13) 0.0809(15) -0.0005(9) 0.0012(9) 0.0273(12)
    O1 0.0367(8) 0.1821(17) 0.1007(15) -0.0129(10) -0.0007(9) 0.0534(14)
    O2 0.0890(12) 0.1142(14) 0.1178(17) 0.0351(12) 0.0181(13) 0.0217(14)
_geom_special_details
;
 All esds (except the esd in the dihedral angle between two l.s. planes)
 are estimated using the full covariance matrix.  The cell esds are taken
 into account individually in the estimation of esds in distances, angles
 and torsion angles; correlations between esds in cell parameters are only
 used when they are defined by crystal symmetry.  An approximate (isotropic)
 treatment of cell esds is used for estimating esds involving l.s. planes.
;
loop_
    _geom_bond_atom_site_label_1
    _geom_bond_atom_site_label_2
    _geom_bond_site_symmetry_2
    _geom_bond_distance
    _geom_bond_publ_flag
    C1 O1 . 1.226(2) ?
    C1 N1 . 1.302(2) ?
    C1 C2 . 1.519(3) ?
    C2 O2 . 1.216(3) ?
    C2 C3 . 1.454(3) ?
    C3 C4 . 1.383(3) ?
    C3 C8 . 1.386(3) ?
    C4 C5 . 1.360(4) ?
    C4 H4 . 0.9500 ?
    C5 C6 . 1.348(5) ?
    C5 H5 . 0.9500 ?
    C6 C7 . 1.378(5) ?
    C6 H6 . 0.9500 ?
    C7 C8 . 1.390(5) ?
    C7 H7 . 0.9500 ?
    C8 H8 . 0.9500 ?
    C9 N1 . 1.459(3) ?
    C9 C10 . 1.498(3) ?
    C9 C14 . 1.504(3) ?
    C9 H9 . 1.0000 ?
    C10 C11 . 1.512(3) ?
    C10 H10A . 0.9900 ?
    C10 H10B . 0.9900 ?
    C11 C12 . 1.481(4) ?
    C11 H11A . 0.9900 ?
    C11 H11B . 0.9900 ?
    C12 C13 . 1.502(4) ?
    C12 H12A . 0.9900 ?
    C12 H12B . 0.9900 ?
    C13 C14 . 1.524(3) ?
    C13 H13A . 0.9900 ?
    C13 H13B . 0.9900 ?
    C14 H14A . 0.9900 ?
    C14 H14B . 0.9900 ?
    N1 H1 . 0.8800 ?
loop_
    _geom_angle_atom_site_label_1
    _geom_angle_atom_site_label_2
    _geom_angle_atom_site_label_3
    _geom_angle_site_symmetry_1
    _geom_angle_site_symmetry_3
    _geom_angle
    _geom_angle_publ_flag
    O1 C1 N1 . . 124.4(2) ?
    O1 C1 C2 . . 118.8(2) ?
    N1 C1 C2 . . 116.70(18) ?
    O2 C2 C3 . . 122.5(2) ?
    O2 C2 C1 . . 118.1(3) ?
    C3 C2 C1 . . 119.5(2) ?
    C4 C3 C8 . . 118.5(3) ?
    C4 C3 C2 . . 121.6(2) ?
    C8 C3 C2 . . 119.8(3) ?
    C5 C4 C3 . . 121.4(3) ?
    C5 C4 H4 . . 119.3 ?
    C3 C4 H4 . . 119.3 ?
    C6 C5 C4 . . 120.1(4) ?
    C6 C5 H5 . . 120.0 ?
    C4 C5 H5 . . 120.0 ?
    C5 C6 C7 . . 120.8(4) ?
    C5 C6 H6 . . 119.6 ?
    C7 C6 H6 . . 119.6 ?
    C6 C7 C8 . . 119.5(4) ?
    C6 C7 H7 . . 120.2 ?
    C8 C7 H7 . . 120.2 ?
    C3 C8 C7 . . 119.7(3) ?
    C3 C8 H8 . . 120.2 ?
    C7 C8 H8 . . 120.2 ?
    N1 C9 C10 . . 110.88(19) ?
    N1 C9 C14 . . 110.53(19) ?
    C10 C9 C14 . . 110.6(2) ?
    N1 C9 H9 . . 108.2 ?
    C10 C9 H9 . . 108.2 ?
    C14 C9 H9 . . 108.2 ?
    C9 C10 C11 . . 110.8(2) ?
    C9 C10 H10A . . 109.5 ?
    C11 C10 H10A . . 109.5 ?
    C9 C10 H10B . . 109.5 ?
    C11 C10 H10B . . 109.5 ?
    H10A C10 H10B . . 108.1 ?
    C12 C11 C10 . . 111.3(2) ?
    C12 C11 H11A . . 109.4 ?
    C10 C11 H11A . . 109.4 ?
    C12 C11 H11B . . 109.4 ?
    C10 C11 H11B . . 109.4 ?
    H11A C11 H11B . . 108.0 ?
    C11 C12 C13 . . 112.1(3) ?
    C11 C12 H12A . . 109.2 ?
    C13 C12 H12A . . 109.2 ?
    C11 C12 H12B . . 109.2 ?
    C13 C12 H12B . . 109.2 ?
    H12A C12 H12B . . 107.9 ?
    C12 C13 C14 . . 111.3(3) ?
    C12 C13 H13A . . 109.4 ?
    C14 C13 H13A . . 109.4 ?
    C12 C13 H13B . . 109.4 ?
    C14 C13 H13B . . 109.4 ?
    H13A C13 H13B . . 108.0 ?
    C9 C14 C13 . . 111.4(2) ?
    C9 C14 H14A . . 109.4 ?
    C13 C14 H14A . . 109.4 ?
    C9 C14 H14B . . 109.4 ?
    C13 C14 H14B . . 109.4 ?
    H14A C14 H14B . . 108.0 ?
    C1 N1 C9 . . 124.46(16) ?
    C1 N1 H1 . . 117.8 ?
    C9 N1 H1 . . 117.8 ?
loop_
    _geom_torsion_atom_site_label_1
    _geom_torsion_atom_site_label_2
    _geom_torsion_atom_site_label_3
    _geom_torsion_atom_site_label_4
    _geom_torsion_site_symmetry_1
    _geom_torsion_site_symmetry_2
    _geom_torsion_site_symmetry_3
    _geom_torsion_site_symmetry_4
    _geom_torsion
    _geom_torsion_publ_flag
    O1 C1 C2 O2 . . . . -129.9(3) ?
    N1 C1 C2 O2 . . . . 48.6(3) ?
    O1 C1 C2 C3 . . . . 49.1(3) ?
    N1 C1 C2 C3 . . . . -132.4(2) ?
    O2 C2 C3 C4 . . . . -165.7(2) ?
    C1 C2 C3 C4 . . . . 15.4(3) ?
    O2 C2 C3 C8 . . . . 10.9(3) ?
    C1 C2 C3 C8 . . . . -168.0(2) ?
    C8 C3 C4 C5 . . . . 0.0(4) ?
    C2 C3 C4 C5 . . . . 176.7(2) ?
    C3 C4 C5 C6 . . . . 0.9(5) ?
    C4 C5 C6 C7 . . . . -0.9(6) ?
    C5 C6 C7 C8 . . . . -0.1(6) ?
    C4 C3 C8 C7 . . . . -1.1(4) ?
    C2 C3 C8 C7 . . . . -177.8(3) ?
    C6 C7 C8 C3 . . . . 1.1(5) ?
    N1 C9 C10 C11 . . . . 179.74(19) ?
    C14 C9 C10 C11 . . . . -57.3(3) ?
    C9 C10 C11 C12 . . . . 57.3(3) ?
    C10 C11 C12 C13 . . . . -55.3(3) ?
    C11 C12 C13 C14 . . . . 53.3(4) ?
    N1 C9 C14 C13 . . . . 178.8(2) ?
    C10 C9 C14 C13 . . . . 55.6(3) ?
    C12 C13 C14 C9 . . . . -53.3(3) ?
    O1 C1 N1 C9 . . . . -3.0(4) ?
    C2 C1 N1 C9 . . . . 178.6(2) ?
    C10 C9 N1 C1 . . . . -125.1(2) ?
    C14 C9 N1 C1 . . . . 111.8(2) ?
loop_
    _geom_hbond_atom_site_label_D
    _geom_hbond_atom_site_label_H
    _geom_hbond_atom_site_label_A
    _geom_hbond_site_symmetry_A
    _geom_hbond_distance_DH
    _geom_hbond_distance_HA
    _geom_hbond_distance_DA
    _geom_hbond_angle_DHA
    N1 H1 O1 3_456 0.88 2.02 2.863(2) 159
_iucr_refine_instructions_details
;
TITL yww407 in P 21 21 21
CELL  0.71073   9.6942  10.4394  13.2100   90.000   90.000   90.000
ZERR     4.00   0.0004   0.0006   0.0008    0.000    0.000    0.000
LATT  -1
SYMM  1/2 - X, - Y, 1/2 + Z
SYMM  1/2 + X, 1/2 - Y, - Z
SYMM  - X, 1/2 + Y, 1/2 - Z
SFAC  C    H    N    O
UNIT  56   68   4    8
MERG   3
OMIT    -3.00  55.00
EQIV  $1  x-1/2, -y+1/2, -z+1
HTAB  N1  O1_$1
FMAP   2
PLAN    3
SIZE     0.20   0.22   0.35
ACTA
BOND   $H
CONF
L.S.   10
TEMP  -120.00
WGHT    0.032000
FVAR       0.27037
C1    1    0.409760    0.279403    0.452949    11.00000    0.04058    0.08394 =
         0.07440    0.01292    0.00220   -0.00460
C2    1    0.339722    0.353398    0.368280    11.00000    0.04683    0.06962 =
         0.08873    0.01578    0.00271    0.00018
C3    1    0.385556    0.335372    0.264487    11.00000    0.05848    0.06724 =
         0.07444    0.01352   -0.00361   -0.01056
C4    1    0.467525    0.232679    0.236969    11.00000    0.08077    0.08977 =
         0.08821    0.00119    0.00276   -0.01089
AFIX  43
H4    2    0.498613    0.174877    0.287612    11.00000   -1.20000
AFIX   0
C5    1    0.504561    0.212710    0.138912    11.00000    0.13728    0.12456 =
         0.10413   -0.01643    0.02716   -0.01990
AFIX  43
H5    2    0.559813    0.140830    0.121563    11.00000   -1.20000
AFIX   0
C6    1    0.462923    0.294843    0.066330    11.00000    0.18775    0.16675 =
         0.08724   -0.01460    0.01393   -0.07686
AFIX  43
H6    2    0.490246    0.280974   -0.001858    11.00000   -1.20000
AFIX   0
C7    1    0.381236    0.398637    0.089844    11.00000    0.15775    0.14792 =
         0.09277    0.05380   -0.02945   -0.04420
AFIX  43
H7    2    0.352548    0.456138    0.038234    11.00000   -1.20000
AFIX   0
C8    1    0.341068    0.418654    0.189630    11.00000    0.10682    0.09414 =
         0.09675    0.02957   -0.01517   -0.02138
AFIX  43
H8    2    0.283395    0.489097    0.206409    11.00000   -1.20000
AFIX   0
C9    1    0.377825    0.145094    0.602656    11.00000    0.03689    0.09151 =
         0.07055    0.01673    0.00239   -0.00624
AFIX  13
H9    2    0.480137    0.135576    0.596605    11.00000   -1.20000
AFIX   0
C10   1    0.314645    0.014186    0.600028    11.00000    0.08007    0.07634 =
         0.07570    0.00398   -0.00052    0.00595
AFIX  23
H10A  2    0.338727   -0.028447    0.535460    11.00000   -1.20000
H10B  2    0.212953    0.021710    0.603477    11.00000   -1.20000
AFIX   0
C11   1    0.365556   -0.066086    0.687695    11.00000    0.09452    0.09392 =
         0.10057    0.02586    0.00589    0.00564
AFIX  23
H11A  2    0.320334   -0.151077    0.685706    11.00000   -1.20000
H11B  2    0.466273   -0.079350    0.681081    11.00000   -1.20000
AFIX   0
C12   1    0.335695   -0.003554    0.785887    11.00000    0.10157    0.14446 =
         0.07708    0.03708    0.00479    0.00516
AFIX  23
H12A  2    0.375429   -0.055719    0.841266    11.00000   -1.20000
H12B  2    0.234581    0.000157    0.795976    11.00000   -1.20000
AFIX   0
C13   1    0.393802    0.129667    0.791213    11.00000    0.13067    0.14479 =
         0.07634   -0.00670   -0.02584   -0.01186
AFIX  23
H13A  2    0.495809    0.125225    0.791873    11.00000   -1.20000
H13B  2    0.363537    0.170940    0.854926    11.00000   -1.20000
AFIX   0
C14   1    0.346773    0.210401    0.701526    11.00000    0.09989    0.09069 =
         0.08721   -0.00729   -0.02519   -0.00826
AFIX  23
H14A  2    0.246280    0.225947    0.706707    11.00000   -1.20000
H14B  2    0.394073    0.294413    0.703461    11.00000   -1.20000
AFIX   0
N1    3    0.329386    0.222565    0.517911    11.00000    0.03436    0.09747 =
         0.08094    0.02730    0.00124   -0.00049
AFIX  43
H1    2    0.239741    0.231497    0.510161    11.00000   -1.20000
AFIX   0
O1    4    0.536051    0.278959    0.457233    11.00000    0.03670    0.18205 =
         0.10074    0.05343   -0.00069   -0.01294
O2    4    0.247859    0.427432    0.390776    11.00000    0.08897    0.11419 =
         0.11781    0.02166    0.01813    0.03512
HKLF    4
REM  yww407 in P 21 21 21
REM R1 =  0.0357 for    845 Fo > 4sig(Fo)  and  0.0908 for all   1737 data
REM    154 parameters refined using      0 restraints
END
WGHT      0.0563      0.0000
REM Highest difference peak  0.075,  deepest hole -0.101,  1-sigma level  0.023
Q1    1   0.5392  0.0401  0.7431  11.00000  0.05    0.07
Q2    1   0.5072  0.0917  0.7744  11.00000  0.05    0.07
Q3    1   0.2245  0.5018  0.2381  11.00000  0.05    0.07
;
data_global
_journal_date_recd_electronic     2012-05-11
_journal_date_accepted     2012-05-23
_journal_name_full     'Acta Crystallographica, Section E'
_journal_year     2012
_journal_volume     68
_journal_issue      6
_journal_page_first     o1948
_journal_page_last     o1948
_journal_paper_category     QO
_journal_paper_doi     10.1107/S1600536812023549
_journal_coeditor_code     XU5541
_publ_contact_author_name     'Jin-Long Wu'
_publ_contact_author_address
;
Laboratory of Asymmetric Catalysis and Synthesis
Department of Chemistry
Zhejiang University
Hangzhou
Zhejiang 310027
People's Republic of China
;
_publ_contact_author_email     wyz@zju.edu.cn
_publ_contact_author_fax     '+86-571-87953128'
_publ_contact_author_phone     '+86-571-87953128'
_publ_section_title
;
<i>N</i>-Cyclohexyl-2-oxo-2-phenylacetamide
;
loop_
    _publ_author_name
    _publ_author_address
    'Jia, Ze-Jun'
;
Laboratory of Asymmetric Catalysis and Synthesis
Department of Chemistry
Zhejiang University
Hangzhou
Zhejiang 310027
People's Republic of China
;
    'Wu, Jin-Long'
;
Laboratory of Asymmetric Catalysis and Synthesis
Department of Chemistry
Zhejiang University
Hangzhou
Zhejiang 310027
People's Republic of China
;
