# Supplementary material for: N-Cyclo­hexyl-2-oxo-2-phenyl­acetamide
Source: Acta Crystallogr Sect E Struct Rep Online. 2012 May 31;68(Pt 6):o1948. doi: 10.1107/S1600536812023549 (PMC3379500; doi:10.1107/S1600536812023549)
Supplement: Supplementary file 2 [file e-68-o1948-Isup2.hkl]

#
# h,k,l, Fc-squared, Fo-squared, sigma(Fo-squared) and status flag
#
data_I
_shelx_title ' yww407 in P 21 21 21'
_shelx_refln_list_code          4
_shelx_F_calc_maximum      120.79
_exptl_crystal_F_000       496.00
_reflns_d_resolution_high  0.7699
 
loop_
 _symmetry_equiv_pos_as_xyz
 'x, y, z'
 '-x+1/2, -y, z+1/2'
 'x+1/2, -y+1/2, -z'
 '-x, y+1/2, -z+1/2'
 
_cell_length_a     9.6942
_cell_length_b    10.4394
_cell_length_c    13.2100
_cell_angle_alpha  90.000
_cell_angle_beta   90.000
_cell_angle_gamma  90.000
 
_shelx_F_squared_multiplier     1.000
 
loop_
 _refln_index_h
 _refln_index_k
 _refln_index_l
 _refln_F_squared_calc
 _refln_F_squared_meas
 _refln_F_squared_sigma
 _refln_observed_status
   2   0   0       28.64       29.69      1.64 o
   4   0   0     1268.02     1219.62      8.18 o
   6   0   0      502.50      521.03      6.74 o
   8   0   0       34.32       36.33      2.63 o
  10   0   0       19.92       13.95      4.65 o
  12   0   0        0.54        3.42      4.51 o
   2   1   0    14589.82    13651.12     77.35 o
   3   1   0      281.46      308.07      3.84 o
   4   1   0      190.58      194.35      2.54 o
   5   1   0      274.25      255.03      2.99 o
   6   1   0      536.26      537.67      4.68 o
   7   1   0       78.36       83.36      2.23 o
   8   1   0        0.24       -0.15      1.26 o
   9   1   0        0.49        0.46      1.28 o
  10   1   0       26.55       29.08      3.66 o
  11   1   0        7.77        7.96      3.17 o
  12   1   0        1.78        3.12      3.19 o
   0   2   0     4661.77     4292.93     17.65 o
   1   2   0      492.33      529.09      4.34 o
   2   2   0     8202.43     8285.17     30.64 o
   3   2   0      470.81      520.30      7.07 o
   4   2   0       54.70       45.37      4.24 o
   5   2   0       33.47       35.03      1.58 o
   6   2   0       29.76       29.44      1.36 o
   7   2   0        5.53        6.40      1.00 o
   8   2   0        4.47        2.15      1.03 o
   9   2   0       10.09       13.50      2.22 o
  10   2   0        0.58        1.35      2.82 o
  11   2   0        0.10        0.40      2.98 o
  12   2   0        0.08       -0.14      5.06 o
   1   3   0      410.24      378.88      4.69 o
   2   3   0       43.52       38.26      1.90 o
   3   3   0       64.28       62.24      4.10 o
   4   3   0       11.01       11.42      1.25 o
   5   3   0       67.35       70.89      2.51 o
   6   3   0        0.48       -0.28      1.42 o
   7   3   0        0.39        1.19      1.64 o
   8   3   0        4.15        4.86      1.91 o
   9   3   0       30.13       32.58      3.22 o
  10   3   0       19.49       20.93      3.16 o
  11   3   0        3.54        1.09      5.34 o
  12   3   0        0.17       -5.88      5.34 o
   0   4   0      679.69      746.57      7.64 o
   1   4   0      155.49      150.68      3.66 o
   2   4   0       33.31       37.59      2.20 o
   3   4   0      499.10      517.47      5.94 o
   4   4   0      562.11      615.84     16.42 o
   5   4   0       47.08       49.83      1.28 o
   6   4   0       87.67       87.54      2.53 o
   7   4   0       93.25       96.76      4.31 o
   8   4   0      115.72      132.83      4.33 o
   9   4   0        3.44        4.49      2.42 o
  10   4   0        0.08        0.55      4.65 o
  11   4   0        0.82        0.41      4.51 o
  12   4   0        3.53        2.74      5.47 o
   1   5   0     1116.40     1089.42     10.16 o
   2   5   0      259.01      252.44      3.49 o
   3   5   0      249.31      233.56      4.73 o
   4   5   0       35.00       36.23      2.19 o
   5   5   0       57.92       52.88      2.04 o
   6   5   0      154.35      146.92      9.87 o
   7   5   0      148.83      132.09      4.72 o
   8   5   0        0.20        0.26      1.37 o
   9   5   0       16.88        5.47      5.47 o
  10   5   0       24.18       22.98      5.61 o
  11   5   0        3.34        3.01      5.34 o
   0   6   0       45.78       34.01      2.40 o
   1   6   0       24.08       21.44      1.51 o
   2   6   0        6.83        8.52      1.02 o
   3   6   0       58.07       54.03      2.54 o
   4   6   0      122.12      120.52      3.06 o
   5   6   0       93.08       92.55      3.02 o
   6   6   0        6.85        5.54      1.32 o
   7   6   0       32.86       32.01      6.29 o
   8   6   0        0.69       -2.60      5.47 o
   9   6   0       31.05       24.90      5.75 o
  10   6   0        4.17        6.02      5.61 o
   1   7   0       15.38       14.89      1.52 o
   2   7   0        0.01       -0.10      0.97 o
   3   7   0       12.29        9.56      1.95 o
   4   7   0        7.56        5.51      1.89 o
   5   7   0       29.47       32.25      2.48 o
   6   7   0        0.07       -0.45      1.65 o
   7   7   0       48.92       49.11      6.98 o
   8   7   0        2.71        2.19      5.34 o
   9   7   0        6.23        4.79      6.02 o
  10   7   0        1.06        7.80      5.20 o
   0   8   0        2.17        0.41      2.09 o
   1   8   0        0.61        0.65      1.41 o
   2   8   0        2.46        0.76      1.23 o
   3   8   0       11.68       12.76      2.33 o
   4   8   0        1.08        1.11      2.11 o
   5   8   0       23.44       33.22      2.66 o
   6   8   0        5.01        4.70      2.09 o
   7   8   0        3.42        2.33      4.51 o
   8   8   0        5.24        7.25      5.61 o
   9   8   0        2.32        4.51      6.02 o
   1   9   0       51.64       52.43      2.41 o
   2   9   0       15.25       17.79      1.69 o
   3   9   0        4.10        7.41      2.48 o
   4   9   0        1.32        0.99      2.37 o
   5   9   0        2.02        2.23      2.22 o
   6   9   0        0.02       -0.27      4.38 o
   7   9   0       11.23       11.90      5.88 o
   8   9   0        0.41       -1.23      4.65 o
   0  10   0        1.02       -0.07      2.46 o
   1  10   0       19.25       19.32      2.11 o
   2  10   0        0.00        0.94      1.48 o
   3  10   0       16.33       16.45      2.94 o
   4  10   0        3.61        6.50      2.69 o
   5  10   0        1.20        1.44      2.82 o
   6  10   0        0.03       -0.41      4.38 o
   7  10   0        3.75        2.60      5.34 o
   8  10   0        1.49       -4.38      6.16 o
   1  11   0        1.12        0.67      1.76 o
   2  11   0        0.02        0.11      2.71 o
   3  11   0        1.41        0.89      2.70 o
   4  11   0        0.09        0.79      2.87 o
   5  11   0        0.00       -2.19      5.34 o
   6  11   0        0.28       -0.55      5.47 o
   7  11   0        0.04       -2.05      6.02 o
   0  12   0        1.07       -0.41      5.47 o
   1  12   0        0.12        2.07      2.72 o
   2  12   0        0.84        2.45      2.73 o
   3  12   0        2.94        0.49      3.11 o
   4  12   0        0.23       -4.79      4.51 o
   5  12   0        0.09        4.24      5.20 o
   1  13   0        0.26        1.50      5.75 o
   2  13   0        0.01        2.33      4.24 o
   3  13   0        0.01       -4.92      4.51 o
   2   0   1     1480.53     1327.28      8.07 o
   3   0   1     2737.34     2502.07      7.74 o
   4   0   1     1318.63     1369.29      8.51 o
   5   0   1       58.11       58.29      1.86 o
   6   0   1      284.79      300.38      4.12 o
   7   0   1        2.92        3.09      1.14 o
   8   0   1       13.00        7.84      1.82 o
   9   0   1        0.26       -0.79      1.73 o
  10   0   1       54.33       65.29      4.45 o
  11   0   1        0.06        0.80      2.99 o
  12   0   1        0.60        1.92      3.24 o
   1   1   1      724.66      702.33      5.20 o
   2   1   1    10961.53    10264.14     27.91 o
   3   1   1      686.05      632.71      5.28 o
   4   1   1      526.97      538.26      5.47 o
   5   1   1        9.98       11.39      0.88 o
   6   1   1      176.45      176.66      2.47 o
   7   1   1        4.91        3.64      0.98 o
   8   1   1       30.38       33.79      1.48 o
   9   1   1        0.87        1.45      1.17 o
  10   1   1        6.98        8.18      2.12 o
  11   1   1        0.40       -0.54      2.05 o
  12   1   1        1.38        2.94      2.23 o
   0   2   1     7403.23     6969.42     42.63 o
   1   2   1     2974.56     2824.20      6.06 o
   2   2   1      950.92      869.63      6.60 o
   3   2   1      914.18      938.01      4.70 o
   4   2   1      945.52      935.16      5.33 o
   5   2   1       51.71       50.47      1.59 o
   6   2   1      261.44      272.02      3.43 o
   7   2   1       29.59       28.39      1.30 o
   8   2   1       44.42       48.53      1.62 o
   9   2   1        4.02        4.12      1.15 o
  10   2   1       39.97       37.26      2.62 o
  11   2   1        9.29        9.00      2.18 o
  12   2   1        0.03        0.29      3.43 o
   0   3   1      933.33      947.87      6.60 o
   1   3   1     1989.90     1961.92      5.61 o
   2   3   1      900.17      902.48      4.64 o
   3   3   1      137.83      136.74      2.29 o
   4   3   1      643.12      647.42      6.60 o
   5   3   1      180.68      184.91      2.50 o
   6   3   1      208.60      218.85      3.05 o
   7   3   1        1.76        2.52      1.23 o
   8   3   1       43.98       42.85      1.48 o
   9   3   1       16.70       17.96      2.10 o
  10   3   1        3.21        2.70      1.92 o
  11   3   1        6.59        9.42      3.85 o
  12   3   1        1.25        1.23      3.34 o
   0   4   1      113.80      107.57      2.17 o
   1   4   1      288.70      284.17      2.45 o
   2   4   1      127.81      140.54      1.91 o
   3   4   1     1022.01     1042.74      6.38 o
   4   4   1      754.23      785.15     10.41 o
   5   4   1       84.29       75.27      1.66 o
   6   4   1        1.06        1.33      0.89 o
   7   4   1       33.81       33.94      1.58 o
   8   4   1       30.39       28.23      1.98 o
   9   4   1       48.04       52.29      2.44 o
  10   4   1       26.62       24.77      4.06 o
  11   4   1        1.98        5.74      3.54 o
  12   4   1        1.18        2.33      3.72 o
   0   5   1       79.68       80.33      2.21 o
   1   5   1      157.74      161.80      2.08 o
   2   5   1       60.90       59.00      1.41 o
   3   5   1       97.26       98.57      2.20 o
   4   5   1      114.41      106.96      2.04 o
   5   5   1       71.24       75.39      2.24 o
   6   5   1       39.56       36.60      1.24 o
   7   5   1        9.58       10.02      1.05 o
   8   5   1       23.35       22.76      1.07 o
   9   5   1       19.71       19.85      4.21 o
  10   5   1        1.45        2.98      3.51 o
  11   5   1        2.13        4.80      3.58 o
   0   6   1       66.46       63.98      2.22 o
   1   6   1       45.03       44.96      1.38 o
   2   6   1      134.12      146.32      1.79 o
   3   6   1       13.22       12.78      0.54 o
   4   6   1       24.31       24.26      1.49 o
   5   6   1       28.05       20.78      2.22 o
   6   6   1        2.02        5.20      1.78 o
   7   6   1      117.74      117.19      4.56 o
   8   6   1       10.06        8.27      3.48 o
   9   6   1        4.24        3.82      3.21 o
  10   6   1        4.10        5.35      3.72 o
   0   7   1        1.65        2.74      1.44 o
   1   7   1        6.54        5.27      1.10 o
   2   7   1       12.50       12.75      0.98 o
   3   7   1       67.64       63.65      1.48 o
   4   7   1        1.99        1.47      1.56 o
   5   7   1       15.68       21.77      2.46 o
   6   7   1        1.95        0.26      1.71 o
   7   7   1       18.13       15.44      1.86 o
   8   7   1        1.92        1.78      3.68 o
   9   7   1       14.29       14.34      4.20 o
  10   7   1        1.67        2.69      4.86 o
   0   8   1       17.22       18.89      2.18 o
   1   8   1        3.33        3.97      1.30 o
   2   8   1       17.21       15.01      1.02 o
   3   8   1        5.44        4.68      0.66 o
   4   8   1        6.08        5.27      1.78 o
   5   8   1       10.08        9.52      1.96 o
   6   8   1        1.61        0.89      1.80 o
   7   8   1       23.17       33.10      6.09 o
   8   8   1        2.38        0.18      3.60 o
   9   8   1        2.85        2.15      3.68 o
   0   9   1       23.62       22.82      2.04 o
   1   9   1        7.03        5.18      1.21 o
   2   9   1        5.47        5.65      0.99 o
   3   9   1       16.73       14.33      0.79 o
   4   9   1       11.79       12.38      1.90 o
   5   9   1       10.25       14.22      2.34 o
   6   9   1        6.89        7.26      2.13 o
   7   9   1        3.03        2.13      4.01 o
   8   9   1        0.13        3.92      3.91 o
   0  10   1        0.53        2.72      1.78 o
   1  10   1        7.98        7.02      1.31 o
   2  10   1        4.78        4.77      0.99 o
   3  10   1        8.83       10.30      2.03 o
   4  10   1        1.96        1.08      2.29 o
   5  10   1        1.98        2.43      2.27 o
   6  10   1        1.25        1.19      2.81 o
   7  10   1        0.84        4.84      3.62 o
   8  10   1        0.93        2.10      4.10 o
   0  11   1        0.01       -1.27      1.79 o
   1  11   1       16.25       15.47      1.48 o
   2  11   1        0.08        0.84      2.26 o
   3  11   1        1.10        0.39      2.34 o
   4  11   1        0.96        3.29      2.35 o
   5  11   1        2.22        2.70      3.05 o
   6  11   1        0.48        0.43      3.85 o
   7  11   1        0.55       -2.04      3.95 o
   0  12   1        0.12        1.68      2.62 o
   1  12   1        2.64        1.06      2.17 o
   2  12   1        1.25        2.15      2.35 o
   3  12   1        1.20        1.30      2.56 o
   4  12   1        0.49        1.94      2.54 o
   5  12   1        1.07        5.49      3.72 o
   0  13   1        0.52        7.25      7.11 o
   1  13   1        0.05        4.75      4.64 o
   2  13   1        2.12        6.70      3.17 o
   3  13   1        0.72        0.76      2.90 o
   1   0   2      634.48      629.69      6.98 o
   2   0   2      123.88      125.17      3.83 o
   3   0   2     1077.71     1123.82     14.93 o
   4   0   2      568.81      570.06      8.22 o
   5   0   2      194.94      180.59      3.69 o
   6   0   2       18.63       20.38      3.28 o
   7   0   2      116.67      135.55      4.36 o
   8   0   2       67.59       72.76      3.09 o
   9   0   2       12.76       11.42      2.07 o
  10   0   2        0.20       -2.26      2.81 o
  11   0   2       22.99       22.61      3.72 o
  12   0   2        2.76        2.74      3.39 o
   0   1   2     2406.70     2177.45     12.45 o
   1   1   2      843.83      796.44      3.71 o
   2   1   2      754.77      708.77      4.75 o
   3   1   2       78.15       76.96      1.24 o
   4   1   2      423.87      408.74      2.70 o
   5   1   2       20.64       21.14      1.62 o
   6   1   2       39.52       41.79      1.90 o
   7   1   2       34.68       34.43      2.31 o
   8   1   2       52.85       50.02      2.07 o
   9   1   2       11.67       10.96      1.41 o
  10   1   2       62.91       62.60      3.09 o
  11   1   2        1.89        1.74      2.03 o
  12   1   2        0.05       -0.92      2.26 o
   0   2   2     1601.95     1599.14      7.88 o
   1   2   2      188.34      190.56      2.11 o
   2   2   2       29.19       33.02      1.74 o
   3   2   2      787.82      794.37      4.86 o
   4   2   2       84.22       84.43      1.83 o
   5   2   2      209.49      209.38      3.89 o
   6   2   2       66.41       68.82      2.76 o
   7   2   2       25.17       25.97      1.86 o
   8   2   2       33.77       30.86      1.72 o
   9   2   2       38.91       42.54      2.02 o
  10   2   2        2.41        2.92      1.88 o
  11   2   2        0.07        0.28      2.02 o
  12   2   2        3.29        4.09      3.67 o
   0   3   2      575.49      533.01      4.29 o
   1   3   2      102.90       95.82      1.28 o
   2   3   2       60.59       58.81      0.93 o
   3   3   2       28.50       28.10      0.75 o
   4   3   2      258.66      292.30      3.42 o
   5   3   2       89.59       96.30      2.26 o
   6   3   2       79.40       70.85      2.19 o
   7   3   2       30.76       33.95      1.77 o
   8   3   2       39.06       41.88      2.29 o
   9   3   2       17.16       18.21      2.13 o
  10   3   2       40.50       37.01      2.59 o
  11   3   2        1.29       -2.01      3.51 o
  12   3   2        0.22        0.90      3.52 o
   0   4   2      400.26      387.58      4.07 o
   1   4   2      782.74      793.04      4.31 o
   2   4   2      602.09      605.88      5.25 o
   3   4   2      200.94      216.72      3.32 o
   4   4   2      117.79      120.93      2.14 o
   5   4   2       17.14       16.88      0.76 o
   6   4   2      110.15      107.79      2.40 o
   7   4   2      103.80      101.53      2.60 o
   8   4   2        6.33        4.08      1.61 o
   9   4   2        1.22        0.47      1.58 o
  10   4   2        0.36       -3.82      3.58 o
  11   4   2        4.78        4.04      3.52 o
   0   5   2      269.24      280.65      4.21 o
   1   5   2        4.25        4.58      1.04 o
   2   5   2      184.51      192.26      3.98 o
   3   5   2       63.70       56.52      1.88 o
   4   5   2       67.71       74.06      2.76 o
   5   5   2       81.65       80.27      2.15 o
   6   5   2       91.03       90.59      2.72 o
   7   5   2       14.05       11.01      1.68 o
   8   5   2       13.75       10.80      0.99 o
   9   5   2       20.74       20.35      3.87 o
  10   5   2        4.66        3.74      3.58 o
  11   5   2        3.25        1.55      3.60 o
   0   6   2       51.06       51.05      2.40 o
   1   6   2       72.41       75.33      2.18 o
   2   6   2        7.68        8.32      0.89 o
   3   6   2      178.07      192.40      2.82 o
   4   6   2       17.32       16.27      1.06 o
   5   6   2       63.16       61.84      4.26 o
   6   6   2        5.27        4.12      2.79 o
   7   6   2       27.21       29.46      2.38 o
   8   6   2       11.65       10.63      2.46 o
   9   6   2        5.09        3.38      3.35 o
  10   6   2        2.67        1.39      3.78 o
   0   7   2        3.31        2.60      1.71 o
   1   7   2        5.25        4.72      1.22 o
   2   7   2        7.65        8.02      1.04 o
   3   7   2       26.53       25.22      1.53 o
   4   7   2       51.52       45.40      2.96 o
   5   7   2        1.61        1.96      2.06 o
   6   7   2       37.55       32.43      2.73 o
   7   7   2       22.49       21.26      2.38 o
   8   7   2        3.51        2.81      3.62 o
   9   7   2        0.88        1.71      4.06 o
  10   7   2        0.12       -1.50      3.39 o
   0   8   2        9.36        7.42      2.10 o
   1   8   2       63.56       66.49      2.28 o
   2   8   2       49.20       51.36      1.83 o
   3   8   2       15.04       14.96      1.52 o
   4   8   2       31.11       29.30      3.32 o
   5   8   2       20.99       25.22      2.78 o
   6   8   2        1.16        0.14      2.17 o
   7   8   2        1.45       -0.61      1.98 o
   8   8   2        3.09        0.21      3.64 o
   9   8   2        3.76        4.81      3.64 o
   0   9   2        0.00        1.12      2.32 o
   1   9   2        4.48        4.54      1.67 o
   2   9   2        2.11        1.32      1.17 o
   3   9   2       19.41       20.39      1.23 o
   4   9   2        6.93        4.77      2.54 o
   5   9   2        1.25        2.92      2.45 o
   6   9   2        0.63        1.82      2.13 o
   7   9   2        3.94        5.79      3.21 o
   8   9   2        3.27        4.07      3.64 o
   0  10   2        3.64        4.82      2.73 o
   1  10   2       24.79       24.47      1.84 o
   2  10   2       16.22       16.06      1.47 o
   3  10   2        0.23       -0.15      2.58 o
   4  10   2        3.91        3.29      2.44 o
   5  10   2        5.26        5.34      2.29 o
   6  10   2        0.15        2.50      3.10 o
   7  10   2        1.48        3.15      2.95 o
   0  11   2        9.77        8.03      2.12 o
   1  11   2        2.93        2.44      1.43 o
   2  11   2        2.95        4.42      2.32 o
   3  11   2        4.34        3.50      2.45 o
   4  11   2        4.07        4.18      2.61 o
   5  11   2        1.08        3.10      2.58 o
   6  11   2        0.56        1.15      3.05 o
   7  11   2        0.64        1.29      4.06 o
   0  12   2        3.64        4.69      2.73 o
   1  12   2        0.15        0.94      2.16 o
   2  12   2        2.32        3.49      2.35 o
   3  12   2        1.64        1.88      2.60 o
   4  12   2        1.35        1.30      2.69 o
   5  12   2        0.15       -3.63      3.97 o
   0  13   2        3.17        3.69      6.16 o
   1  13   2        0.51        1.15      4.67 o
   2  13   2        1.05       -1.26      3.26 o
   3  13   2        0.91        2.23      2.93 o
   1   0   3     1855.38     1856.06      9.87 o
   2   0   3        0.31        0.68      2.60 o
   3   0   3      123.13      116.32      3.24 o
   4   0   3      206.66      215.66      3.33 o
   5   0   3        9.74        8.18      1.54 o
   6   0   3        3.00        0.91      1.56 o
   7   0   3        2.21        1.37      3.42 o
   8   0   3       33.52       34.46      3.19 o
   9   0   3       20.07       19.23      2.96 o
  10   0   3       44.60       45.83      4.06 o
  11   0   3        0.17        0.93      3.19 o
  12   0   3        0.39       -2.68      3.69 o
   0   1   3     2020.92     2007.79     14.09 o
   1   1   3       79.39       72.57      1.67 o
   2   1   3      648.31      660.57      4.42 o
   3   1   3      140.43      148.77      2.90 o
   4   1   3       30.10       31.42      1.11 o
   5   1   3        4.57        5.48      0.85 o
   6   1   3       26.69       27.62      2.00 o
   7   1   3       66.68       68.50      2.98 o
   8   1   3       25.06       25.05      2.47 o
   9   1   3       47.13       47.08      2.21 o
  10   1   3        0.18        0.74      2.13 o
  11   1   3       23.62       24.48      2.63 o
  12   1   3        1.31        0.61      2.23 o
   0   2   3     2103.01     2058.89     10.40 o
   1   2   3      776.19      712.64      3.88 o
   2   2   3       85.71       93.21      1.73 o
   3   2   3      112.46      119.34      1.95 o
   4   2   3       30.61       25.90      1.49 o
   5   2   3       32.55       32.00      2.00 o
   6   2   3        9.07        9.31      1.92 o
   7   2   3       28.86       27.78      2.44 o
   8   2   3       28.93       29.69      3.10 o
   9   2   3        9.42        9.70      1.73 o
  10   2   3       22.94       22.36      2.39 o
  11   2   3        2.66        1.29      2.07 o
  12   2   3        0.72       -3.49      3.77 o
   0   3   3      160.10      151.36      3.24 o
   1   3   3      174.87      167.20      2.11 o
   2   3   3       77.02       73.58      1.44 o
   3   3   3       67.12       78.69      1.41 o
   4   3   3      283.23      273.58      3.96 o
   5   3   3      213.87      215.63      2.89 o
   6   3   3       15.20       16.22      1.66 o
   7   3   3       24.58       22.14      2.04 o
   8   3   3       16.94       15.64      1.84 o
   9   3   3       31.93       29.39      3.16 o
  10   3   3        0.57        0.35      1.97 o
  11   3   3        2.70        4.96      3.62 o
  12   3   3        2.67       -1.39      3.61 o
   0   4   3       59.24       72.40      2.20 o
   1   4   3       74.04       76.08      1.43 o
   2   4   3      560.61      594.11      4.09 o
   3   4   3       28.15       27.55      1.39 o
   4   4   3       41.25       40.74      1.32 o
   5   4   3       42.61       41.43      1.36 o
   6   4   3       26.19       28.99      1.35 o
   7   4   3       99.90       94.77      2.37 o
   8   4   3       14.82       13.20      1.46 o
   9   4   3       21.15       15.59      2.08 o
  10   4   3        8.49       13.22      3.92 o
  11   4   3        3.60        3.52      3.48 o
   0   5   3      454.68      514.09      5.40 o
   1   5   3       31.48       27.19      1.12 o
   2   5   3        7.57        9.49      0.87 o
   3   5   3       59.13       64.85      1.38 o
   4   5   3       80.83       85.75      2.42 o
   5   5   3       30.54       31.20      1.50 o
   6   5   3       60.83       51.44      2.19 o
   7   5   3      166.92      139.50      3.53 o
   8   5   3        4.30        4.45      1.18 o
   9   5   3        2.18       -2.19      2.87 o
  10   5   3        3.68        3.47      3.23 o
  11   5   3        3.96        2.81      4.01 o
   0   6   3       95.25       99.46      3.09 o
   1   6   3       50.43       47.23      1.59 o
   2   6   3       94.41       95.28      1.92 o
   3   6   3        6.90        5.94      0.74 o
   4   6   3       43.11       44.73      2.15 o
   5   6   3       40.94       41.23      1.87 o
   6   6   3        5.13        2.81      3.14 o
   7   6   3        6.80        5.60      1.56 o
   8   6   3        2.78        2.78      3.38 o
   9   6   3       15.23        4.65      4.65 o
  10   6   3        0.82       -0.10      4.01 o
   0   7   3       59.41       54.41      3.15 o
   1   7   3       73.53       71.20      2.33 o
   2   7   3        5.70        6.52      1.08 o
   3   7   3       65.15       64.27      1.49 o
   4   7   3       48.91       49.53      2.18 o
   5   7   3       28.39       25.64      1.40 o
   6   7   3        1.17        0.05      3.43 o
   7   7   3       14.42       12.48      2.36 o
   8   7   3        4.87        3.29      3.14 o
   9   7   3        1.55        0.41      3.78 o
  10   7   3        0.48        2.62      3.63 o
   0   8   3        9.06        9.34      2.18 o
   1   8   3        2.55        2.55      1.50 o
   2   8   3       28.81       31.97      1.65 o
   3   8   3        9.54       10.00      1.03 o
   4   8   3        4.17        5.54      1.19 o
   5   8   3       11.65        9.95      2.59 o
   6   8   3       14.00       13.01      2.62 o
   7   8   3        2.35        0.72      2.36 o
   8   8   3        0.73        1.85      3.91 o
   9   8   3        0.19       -0.89      4.06 o
   0   9   3       18.99       27.56      3.15 o
   1   9   3       14.41       12.15      1.98 o
   2   9   3       18.70       18.26      1.58 o
   3   9   3        0.13        0.76      1.38 o
   4   9   3       10.19        9.77      2.61 o
   5   9   3        2.76        4.38      2.53 o
   6   9   3        6.72        6.54      2.67 o
   7   9   3        1.56        1.63      3.76 o
   8   9   3        0.99        1.02      3.37 o
   0  10   3       24.85       27.06      3.31 o
   1  10   3        4.91        5.35      1.92 o
   2  10   3       10.60       11.08      1.78 o
   3  10   3        0.24        0.70      2.72 o
   4  10   3        6.67        7.73      2.90 o
   5  10   3        4.51        4.48      2.71 o
   6  10   3        2.28        6.58      4.01 o
   7  10   3        3.88        3.80      3.20 o
   0  11   3        0.39        0.47      2.77 o
   1  11   3        1.18        1.01      1.81 o
   2  11   3        4.90        5.14      2.72 o
   3  11   3        9.75        8.33      2.97 o
   4  11   3        0.31        1.10      2.87 o
   5  11   3        2.23        2.44      2.65 o
   6  11   3        0.40       -1.85      3.22 o
   0  12   3        2.34        1.13      3.02 o
   1  12   3        5.01        5.85      2.35 o
   2  12   3        0.46       -1.09      2.40 o
   3  12   3        1.31        0.79      2.57 o
   4  12   3        0.16        1.02      2.75 o
   5  12   3        1.01        1.70      5.13 o
   0  13   3        0.12       -3.69      6.84 o
   1  13   3        1.31        2.15      4.69 o
   2  13   3        0.18       -0.47      3.74 o
   0   0   4       18.66       19.02      3.42 o
   1   0   4      104.32      127.12      4.65 o
   2   0   4      588.17      625.54      7.01 o
   3   0   4      336.24      329.89      5.56 o
   4   0   4       70.89       66.07      4.38 o
   5   0   4       10.83       14.55      2.39 o
   6   0   4        8.83        7.70      1.56 o
   7   0   4      109.62      103.68      3.60 o
   8   0   4       47.17       38.17      5.20 o
   9   0   4       11.61        9.09      2.86 o
  10   0   4        0.52        1.64      4.51 o
  11   0   4        7.14        8.87      3.19 o
  12   0   4        0.48        1.69      3.31 o
   0   1   4     1009.53      992.83     20.73 o
   1   1   4      360.27      324.01      3.46 o
   2   1   4      551.39      545.87      5.54 o
   3   1   4      282.40      282.84      3.57 o
   4   1   4       11.80       11.76      1.65 o
   5   1   4       39.03       37.93      1.43 o
   6   1   4       10.88       11.93      1.28 o
   7   1   4       21.37       18.95      2.38 o
   8   1   4        7.29       10.40      2.39 o
   9   1   4       12.08       11.90      3.19 o
  10   1   4       10.69        8.51      2.50 o
  11   1   4       10.93       10.47      2.33 o
  12   1   4        1.75        1.69      2.81 o
   0   2   4     2154.77     2084.25     11.85 o
   1   2   4       94.18       90.46      2.12 o
   2   2   4      332.26      337.48      3.19 o
   3   2   4       94.49       87.29      2.53 o
   4   2   4       48.43       43.66      1.86 o
   5   2   4      116.92      103.78      2.57 o
   6   2   4       39.78       38.08      6.16 o
   7   2   4       34.28       37.14      2.30 o
   8   2   4       14.56       12.55      2.92 o
   9   2   4       86.28       96.84      5.09 o
  10   2   4        0.41        0.62      2.31 o
  11   2   4        3.65        4.83      2.16 o
  12   2   4        1.05        2.15      3.66 o
   0   3   4      273.14      274.46      3.94 o
   1   3   4     1148.18     1153.68      6.97 o
   2   3   4      691.72      711.40      4.52 o
   3   3   4       51.14       57.59      1.86 o
   4   3   4       54.89       64.95      2.02 o
   5   3   4      109.12      111.17      2.45 o
   6   3   4       31.45       29.71      1.83 o
   7   3   4      214.53      213.43      4.03 o
   8   3   4       20.07       22.49      2.54 o
   9   3   4        4.53        4.51      2.08 o
  10   3   4        7.11        5.68      2.18 o
  11   3   4       10.89       12.30      4.04 o
   0   4   4      870.15      894.88      7.04 o
   1   4   4      109.94      119.62      2.16 o
   2   4   4      205.86      209.48      3.07 o
   3   4   4      283.17      312.98      3.50 o
   4   4   4       42.37       39.92      1.11 o
   5   4   4       98.50       96.45      2.06 o
   6   4   4       27.12       24.99      1.57 o
   7   4   4      124.13      126.34      3.18 o
   8   4   4       29.27       29.46      2.01 o
   9   4   4       33.58       30.59      2.25 o
  10   4   4       11.70       11.80      3.19 o
  11   4   4        3.33        1.63      3.68 o
   0   5   4       13.56        9.54      1.55 o
   1   5   4      250.26      253.52      2.68 o
   2   5   4       41.87       41.64      1.27 o
   3   5   4        4.29        4.93      0.81 o
   4   5   4       12.96       17.29      0.96 o
   5   5   4       22.95       27.03      1.30 o
   6   5   4        0.33        1.34      1.03 o
   7   5   4       62.06       68.13      2.20 o
   8   5   4       24.34       21.36      2.09 o
   9   5   4        5.19        6.89      2.20 o
  10   5   4        2.39        3.97      5.20 o
  11   5   4        0.75       -1.04      4.15 o
   0   6   4        0.20        0.49      1.56 o
   1   6   4      229.36      238.45      2.86 o
   2   6   4        2.81        4.35      0.97 o
   3   6   4       17.74       19.06      1.02 o
   4   6   4        7.04        6.18      0.83 o
   5   6   4       20.18       21.49      2.00 o
   6   6   4       33.98       34.21      2.26 o
   7   6   4        2.32        1.81      1.89 o
   8   6   4       23.69       30.47      4.24 o
   9   6   4        0.54       -2.29      3.38 o
  10   6   4        5.61       14.64      6.57 o
   0   7   4       16.33       16.15      2.23 o
   1   7   4       80.45       80.29      2.27 o
   2   7   4        1.26        1.65      1.30 o
   3   7   4        2.24        2.43      1.10 o
   4   7   4       10.95       10.92      1.91 o
   5   7   4        3.32        5.63      1.47 o
   6   7   4       25.64       28.91      1.95 o
   7   7   4        0.11       -0.54      3.42 o
   8   7   4        4.75        2.46      3.96 o
   9   7   4        4.08        7.78      3.80 o
   0   8   4        2.66        1.88      2.03 o
   1   8   4       80.61       89.53      2.79 o
   2   8   4        2.26        1.82      1.57 o
   3   8   4       24.35       23.44      1.35 o
   4   8   4       17.24       19.29      1.81 o
   5   8   4       16.03       11.76      1.41 o
   6   8   4        5.53        3.92      2.44 o
   7   8   4        4.17        4.79      2.45 o
   8   8   4        1.94       -2.67      5.34 o
   9   8   4        0.59        1.30      4.24 o
   0   9   4       15.81       11.35      2.86 o
   1   9   4        9.71        9.40      1.73 o
   2   9   4       15.98       16.99      1.78 o
   3   9   4       22.15       19.89      1.35 o
   4   9   4       20.80       20.34      2.98 o
   5   9   4        2.11        2.61      2.55 o
   6   9   4        1.06       -1.00      2.64 o
   7   9   4        2.36        3.46      3.58 o
   8   9   4        0.33        0.86      4.30 o
   0  10   4        0.37        0.05      2.71 o
   1  10   4        1.86        2.73      1.63 o
   2  10   4        1.17        0.65      1.70 o
   3  10   4        1.76        1.31      2.66 o
   4  10   4        1.67       -0.41      2.91 o
   5  10   4        2.43        2.31      2.84 o
   6  10   4        0.84        1.44      2.77 o
   7  10   4        0.74        3.64      4.11 o
   0  11   4        0.05        0.04      2.48 o
   1  11   4        3.39        4.63      2.94 o
   2  11   4        0.46       -0.58      2.86 o
   3  11   4        1.03        1.94      3.07 o
   4  11   4        0.63        0.26      2.96 o
   5  11   4        1.31        0.59      2.98 o
   6  11   4        1.21        1.50      5.34 o
   0  12   4        0.10        1.92      6.43 o
   1  12   4        0.71        0.20      2.84 o
   2  12   4        1.51        1.76      2.97 o
   3  12   4        0.69        0.19      3.17 o
   4  12   4        0.17        0.34      3.87 o
   5  12   4        1.87        1.13      5.20 o
   0  13   4        0.21       -3.69      6.16 o
   1  13   4        0.08       -5.10      4.59 o
   2  13   4        0.11       -0.67      3.81 o
   1   0   5     1301.16     1390.48     25.65 o
   2   0   5       35.19       39.79      2.75 o
   3   0   5      505.38      491.89      9.51 o
   4   0   5        1.72        2.33      3.15 o
   5   0   5      157.67      160.07      6.70 o
   6   0   5        7.69        5.13      1.59 o
   7   0   5       42.05       41.37      2.40 o
   8   0   5        0.48        2.29      1.92 o
   9   0   5       32.44       39.95      6.02 o
  10   0   5        6.35        8.21      4.65 o
  11   0   5        4.66        4.07      3.25 o
  12   0   5        0.09        2.17      3.37 o
   0   1   5       24.63       25.43      2.47 o
   1   1   5      220.50      225.60      3.34 o
   2   1   5       31.05       26.82      1.68 o
   3   1   5      297.19      334.65      4.88 o
   4   1   5        4.41        4.35      1.71 o
   5   1   5       38.44       43.30      2.50 o
   6   1   5       37.40       33.85      1.60 o
   7   1   5      151.19      137.72      2.96 o
   8   1   5       40.20       42.53      3.80 o
   9   1   5       24.26       28.79      3.77 o
  10   1   5        0.02        2.26      3.19 o
  11   1   5        4.82        6.21      2.60 o
  12   1   5        3.92        3.83      2.91 o
   0   2   5      371.90      384.49      4.89 o
   1   2   5      798.41      821.03      5.36 o
   2   2   5      852.47      907.10      5.67 o
   3   2   5      967.40     1058.60      8.06 o
   4   2   5      427.42      439.58      5.77 o
   5   2   5       62.36       58.17      2.37 o
   6   2   5       33.05       28.41      1.38 o
   7   2   5       88.82       80.13      3.46 o
   8   2   5       10.41       11.19      2.32 o
   9   2   5        2.03        2.91      2.30 o
  10   2   5       26.41       31.27      4.04 o
  11   2   5       17.20       18.41      3.09 o
   0   3   5     2888.79     2888.98     22.30 o
   1   3   5      111.74      109.44      2.12 o
   2   3   5      359.91      363.33      3.70 o
   3   3   5      201.09      229.24      4.92 o
   4   3   5       64.22       68.18      3.07 o
   5   3   5      190.84      191.74      3.70 o
   6   3   5       55.00       53.65      2.43 o
   7   3   5       39.18       37.68      2.10 o
   8   3   5       51.69       56.56      2.41 o
   9   3   5       50.36       53.06      3.83 o
  10   3   5        4.20        3.44      2.29 o
  11   3   5        7.30        9.17      6.16 o
   0   4   5      484.90      466.95      6.82 o
   1   4   5      124.43      134.23      2.79 o
   2   4   5      108.80      110.32      2.09 o
   3   4   5      142.29      130.15      2.23 o
   4   4   5        4.82        4.30      1.01 o
   5   4   5       75.00       71.74      1.59 o
   6   4   5       45.81       46.59      2.32 o
   7   4   5       52.67       53.35      2.45 o
   8   4   5        6.29        8.23      1.96 o
   9   4   5        2.97        3.78      1.77 o
  10   4   5        1.92        0.14      4.79 o
  11   4   5        1.48        0.14      5.75 o
   0   5   5        2.12        5.42      1.58 o
   1   5   5        4.62        2.20      1.07 o
   2   5   5       87.01       86.37      2.28 o
   3   5   5        3.51        4.64      0.92 o
   4   5   5       49.31       54.06      1.55 o
   5   5   5        5.09        6.91      0.96 o
   6   5   5       32.62       35.64      2.00 o
   7   5   5        2.23        2.76      1.56 o
   8   5   5        4.86        4.92      2.32 o
   9   5   5        2.56        2.28      2.35 o
  10   5   5        6.55        7.06      3.52 o
   0   6   5      123.95      123.96      3.48 o
   1   6   5       88.67       87.01      2.14 o
   2   6   5       96.33      102.02      2.11 o
   3   6   5       12.24       12.66      1.17 o
   4   6   5       33.64       33.13      1.50 o
   5   6   5        9.45        9.69      1.26 o
   6   6   5        2.04        1.85      0.89 o
   7   6   5        1.98        2.36      0.88 o
   8   6   5        3.89        3.72      2.24 o
   9   6   5        4.36        2.64      3.91 o
  10   6   5        0.06        2.41      3.87 o
   0   7   5        0.06        0.82      1.66 o
   1   7   5       95.44       90.20      2.18 o
   2   7   5       15.28       11.85      1.46 o
   3   7   5      155.82      163.16      2.78 o
   4   7   5        6.22        7.22      1.10 o
   5   7   5        2.70        2.33      1.76 o
   6   7   5        1.85        0.54      3.37 o
   7   7   5       11.06        6.77      3.58 o
   8   7   5        1.56        1.39      3.75 o
   9   7   5        0.11       -4.47      4.31 o
  10   7   5        6.36        8.34      5.61 o
   0   8   5       23.78       21.58      2.63 o
   1   8   5       56.95       60.75      2.30 o
   2   8   5       46.37       41.24      2.37 o
   3   8   5       12.54       11.97      1.59 o
   4   8   5        2.22        3.95      1.55 o
   5   8   5       12.86       13.95      3.92 o
   6   8   5        7.36       10.84      3.95 o
   7   8   5        0.88       -0.66      3.66 o
   8   8   5        2.32        1.58      4.21 o
   9   8   5        0.32       -0.55      5.61 o
   0   9   5       17.41       13.87      2.49 o
   1   9   5        1.15        1.71      1.69 o
   2   9   5        2.45        1.25      1.56 o
   3   9   5        0.19        0.52      1.30 o
   4   9   5        8.95        6.88      2.85 o
   5   9   5        0.91       -1.11      2.63 o
   6   9   5        1.80        2.40      2.74 o
   7   9   5        1.59        1.44      3.41 o
   8   9   5        0.19        2.67      4.11 o
   0  10   5        0.30        0.94      2.54 o
   1  10   5        0.35       -0.44      1.90 o
   2  10   5        1.76        0.69      1.83 o
   3  10   5        1.32       -0.50      2.87 o
   4  10   5        0.30        1.26      2.87 o
   5  10   5        2.45        4.32      2.92 o
   6  10   5        0.26        0.88      2.92 o
   7  10   5        0.22       -1.44      4.11 o
   0  11   5        5.07        7.01      3.02 o
   1  11   5        0.44        0.74      2.76 o
   2  11   5        0.19       -2.09      2.81 o
   3  11   5        2.84        3.65      3.25 o
   4  11   5        0.35        0.44      3.08 o
   5  11   5        1.72        1.70      3.27 o
   6  11   5        0.21       -2.33      6.02 o
   0  12   5        0.01        5.20      6.43 o
   1  12   5        1.01        0.78      2.86 o
   2  12   5        0.45        0.19      3.26 o
   3  12   5        1.20        0.15      3.32 o
   4  12   5        0.62        0.21      3.91 o
   0   0   6      586.32      612.32     11.49 o
   1   0   6      353.97      373.04      6.53 o
   2   0   6       81.09       82.54      3.85 o
   3   0   6       98.34      104.56      4.16 o
   4   0   6       13.92       13.58      2.09 o
   5   0   6       37.13       42.21      4.99 o
   6   0   6      108.74       98.54      3.31 o
   7   0   6      231.92      232.70      9.85 o
   8   0   6       16.55        9.71      4.92 o
   9   0   6       59.26       69.63      6.98 o
  10   0   6        6.16        9.58      5.47 o
  11   0   6        9.79       14.50      5.47 o
   0   1   6     1084.87     1065.90     15.60 o
   1   1   6      452.28      442.82      4.90 o
   2   1   6      412.58      431.08      4.91 o
   3   1   6      359.27      387.70      6.34 o
   4   1   6      265.12      268.46      4.34 o
   5   1   6      108.20      109.50      2.83 o
   6   1   6        8.86        8.70      1.57 o
   7   1   6       37.74       40.03      2.07 o
   8   1   6       10.89       10.94      1.65 o
   9   1   6       50.79       64.57      5.01 o
  10   1   6       21.97       25.01      4.01 o
  11   1   6        1.70        0.84      3.27 o
   0   2   6       16.29       23.31      2.20 o
   1   2   6      150.25      155.86      3.18 o
   2   2   6      737.56      723.23      6.25 o
   3   2   6        3.26        2.88      1.79 o
   4   2   6        1.71        3.77      1.70 o
   5   2   6        8.87        9.85      1.53 o
   6   2   6       27.64       31.51      2.27 o
   7   2   6      251.61      252.81      3.00 o
   8   2   6       27.49       26.51      2.47 o
   9   2   6       10.29        9.00      2.41 o
  10   2   6        1.33        0.98      3.58 o
  11   2   6        2.00        0.02      3.68 o
   0   3   6       57.25       54.11      3.10 o
   1   3   6      106.10      102.12      2.41 o
   2   3   6      183.59      182.86      3.07 o
   3   3   6      175.15      176.61      4.04 o
   4   3   6       40.81       41.58      2.26 o
   5   3   6        6.27        7.70      1.83 o
   6   3   6       21.82       24.62      1.96 o
   7   3   6       14.13       13.44      1.86 o
   8   3   6        8.52        9.08      1.86 o
   9   3   6        3.96        5.89      2.61 o
  10   3   6        0.42        1.70      2.58 o
  11   3   6        0.01        0.82      5.75 o
   0   4   6        1.31        7.50      4.51 o
   1   4   6       68.25       78.86      2.23 o
   2   4   6       87.42       88.42      2.35 o
   3   4   6      112.93      114.92      2.57 o
   4   4   6       84.90       73.47      2.56 o
   5   4   6        7.68        5.67      1.78 o
   6   4   6       22.54       24.06      1.87 o
   7   4   6        2.92        3.18      1.52 o
   8   4   6       13.14       12.41      2.70 o
   9   4   6        9.66       11.81      2.57 o
  10   4   6        4.58        4.99      3.38 o
  11   4   6        5.83        9.99      5.34 o
   0   5   6      114.20      114.47      3.46 o
   1   5   6        0.34       -0.40      1.36 o
   2   5   6       26.83       26.99      1.83 o
   3   5   6       20.75       19.46      1.50 o
   4   5   6        5.38        6.48      1.32 o
   5   5   6        2.86        5.00      1.13 o
   6   5   6       20.47       20.04      1.97 o
   7   5   6        1.51        3.43      1.45 o
   8   5   6        0.19        2.40      2.48 o
   9   5   6        3.86        3.04      2.47 o
  10   5   6        1.23        1.79      3.45 o
   0   6   6       26.96       27.23      2.14 o
   1   6   6      143.07      142.89      2.42 o
   2   6   6       70.32       74.93      2.25 o
   3   6   6       11.54       15.87      1.47 o
   4   6   6       62.55       68.13      2.39 o
   5   6   6        2.86        3.28      1.28 o
   6   6   6       19.26       16.03      1.71 o
   7   6   6        1.52        1.56      2.30 o
   8   6   6        0.78        1.15      2.40 o
   9   6   6        2.88        3.98      3.68 o
  10   6   6        4.42        8.48      5.20 o
   0   7   6      183.35      167.06      3.87 o
   1   7   6       63.79       69.11      2.13 o
   2   7   6        2.85        2.68      1.28 o
   3   7   6        4.49        3.79      1.35 o
   4   7   6       65.03       61.66      2.33 o
   5   7   6        7.59        7.33      1.19 o
   6   7   6        9.07        5.28      3.27 o
   7   7   6        4.02        1.94      3.85 o
   8   7   6        1.52        1.41      3.78 o
   9   7   6        0.05        0.62      3.77 o
   0   8   6       24.88       30.39      2.46 o
   1   8   6       17.78       18.78      1.91 o
   2   8   6       43.26       43.25      1.94 o
   3   8   6        3.24        1.96      1.27 o
   4   8   6        9.96        7.81      2.27 o
   5   8   6        1.10       -0.69      3.09 o
   6   8   6        3.85        3.03      3.34 o
   7   8   6        1.43       -0.61      3.92 o
   8   8   6        0.15       -4.58      4.06 o
   9   8   6        1.07        3.56      5.47 o
   0   9   6        4.70        2.29      2.86 o
   1   9   6        1.13        2.15      1.68 o
   2   9   6        2.45        2.10      1.72 o
   3   9   6        0.61       -0.46      1.86 o
   4   9   6        0.74        1.18      3.25 o
   5   9   6        2.80        3.41      3.63 o
   6   9   6        0.12       -2.27      4.10 o
   7   9   6        0.87       -0.82      3.63 o
   8   9   6        0.51       -1.09      5.34 o
   0  10   6        3.28        4.29      3.08 o
   1  10   6        1.12        0.98      2.12 o
   2  10   6        1.83        1.39      2.01 o
   3  10   6        1.73        4.49      3.04 o
   4  10   6        0.49       -0.82      2.91 o
   5  10   6        0.78        0.96      3.10 o
   6  10   6        0.07       -0.27      3.28 o
   7  10   6        1.41       -2.60      5.20 o
   0  11   6        2.04        2.55      2.99 o
   1  11   6        0.25       -0.72      2.89 o
   2  11   6        1.15        0.50      3.15 o
   3  11   6        1.19        0.53      3.27 o
   4  11   6        0.13        1.55      3.17 o
   5  11   6        1.40        1.40      4.15 o
   0  12   6        0.57        4.38      6.84 o
   1  12   6        0.29        1.85      4.36 o
   2  12   6        0.08        0.93      3.02 o
   3  12   6        0.19        0.56      3.80 o
   1   0   7        0.30        4.24      2.56 o
   2   0   7      195.43      208.30      7.46 o
   3   0   7       98.16       98.03      3.47 o
   4   0   7        0.86       -0.30      2.05 o
   5   0   7        0.30       -0.34      2.08 o
   6   0   7       29.56       29.75      3.62 o
   7   0   7       40.24       47.61      5.61 o
   8   0   7       53.30       47.88      6.16 o
   9   0   7        2.37        8.34      5.47 o
  10   0   7        5.73        5.75      5.34 o
  11   0   7        0.28        3.56      5.06 o
   0   1   7       39.76       33.58      3.19 o
   1   1   7      129.32      129.05      2.88 o
   2   1   7       34.65       35.10      2.12 o
   3   1   7        0.07        1.62      1.51 o
   4   1   7        4.95        3.18      1.43 o
   5   1   7       19.98       22.50      1.71 o
   6   1   7       10.99        8.28      2.08 o
   7   1   7       78.95       80.83      2.89 o
   8   1   7        8.08        7.79      1.86 o
   9   1   7       22.20       22.98      3.90 o
  10   1   7        3.59        1.04      3.63 o
  11   1   7        0.26       -0.05      3.53 o
   0   2   7      182.29      207.08      4.39 o
   1   2   7       18.38       15.41      1.69 o
   2   2   7       89.41       85.00      2.74 o
   3   2   7      127.67      125.76      3.35 o
   4   2   7       46.85       52.28      2.23 o
   5   2   7       69.76       66.13      2.89 o
   6   2   7       45.86       53.22      2.68 o
   7   2   7       15.65       13.37      1.44 o
   8   2   7       38.11       46.31      3.43 o
   9   2   7        5.79        3.76      2.48 o
  10   2   7        0.19        1.31      3.70 o
  11   2   7        3.86        2.96      5.40 o
   0   3   7      190.81      202.65      4.44 o
   1   3   7       53.22       54.82      1.95 o
   2   3   7       17.47       17.76      1.61 o
   3   3   7       79.62       82.21      2.36 o
   4   3   7       43.73       42.08      2.32 o
   5   3   7       42.72       45.27      2.54 o
   6   3   7       27.02       26.57      2.16 o
   7   3   7       82.83       80.58      3.72 o
   8   3   7        2.47        2.79      2.33 o
   9   3   7       14.08       14.45      2.74 o
  10   3   7       12.60       12.98      2.93 o
  11   3   7        1.88        6.84      6.16 o
   0   4   7      271.46      271.23      5.18 o
   1   4   7        7.24        7.66      1.43 o
   2   4   7        9.08        8.45      1.37 o
   3   4   7        0.48       -0.64      1.37 o
   4   4   7       36.45       33.51      2.22 o
   5   4   7        2.94        3.78      1.61 o
   6   4   7       12.38       11.30      1.11 o
   7   4   7        7.12        8.33      1.76 o
   8   4   7        6.54        8.29      2.61 o
   9   4   7        1.27        1.75      2.56 o
  10   4   7        3.52        7.06      3.68 o
   0   5   7        8.76        7.22      2.07 o
   1   5   7        5.82        5.96      1.47 o
   2   5   7        0.83        0.27      1.38 o
   3   5   7       41.11       44.80      2.28 o
   4   5   7        7.29        6.97      1.70 o
   5   5   7       21.62       23.01      1.53 o
   6   5   7        5.07        5.68      0.90 o
   7   5   7        2.84        2.59      2.57 o
   8   5   7        2.93        3.55      2.49 o
   9   5   7        5.53        6.70      3.58 o
  10   5   7        2.45        4.39      3.71 o
   0   6   7       94.20      104.16      3.28 o
   1   6   7       16.39       16.94      1.59 o
   2   6   7       27.75       27.98      1.91 o
   3   6   7        3.85        2.05      1.37 o
   4   6   7        9.81       10.02      1.57 o
   5   6   7        5.95        6.17      1.28 o
   6   6   7        2.82        2.65      1.85 o
   7   6   7        2.34        2.79      2.57 o
   8   6   7        0.16        0.82      3.43 o
   9   6   7        0.34       -0.34      3.68 o
  10   6   7        1.35       -6.70      5.20 o
   0   7   7        2.60        2.32      2.21 o
   1   7   7        6.03        6.41      1.56 o
   2   7   7      119.21      122.88      2.98 o
   3   7   7        1.23        3.17      1.35 o
   4   7   7        8.38       11.05      1.53 o
   5   7   7        0.52        0.13      2.12 o
   6   7   7        8.93        8.90      3.81 o
   7   7   7        6.40        6.01      3.45 o
   8   7   7        0.36       -0.14      3.90 o
   9   7   7        1.11        0.96      5.20 o
   0   8   7       91.43       89.25      4.86 o
   1   8   7        0.49        2.11      1.73 o
   2   8   7        5.71        5.15      1.46 o
   3   8   7        3.12        3.79      1.31 o
   4   8   7       12.25       11.25      2.53 o
   5   8   7        3.41        5.23      3.77 o
   6   8   7        2.75        2.71      3.96 o
   7   8   7        3.30        7.39      3.84 o
   8   8   7        0.38       -0.63      4.06 o
   0   9   7        0.00        1.71      3.11 o
   1   9   7        0.62        1.14      2.13 o
   2   9   7        8.64        8.54      2.47 o
   3   9   7        2.31        2.57      2.18 o
   4   9   7        0.39       -1.64      3.51 o
   5   9   7        1.69        4.94      3.58 o
   6   9   7        2.06        1.70      3.87 o
   7   9   7        2.24        3.81      3.87 o
   0  10   7       11.79       13.99      3.36 o
   1  10   7        1.36        2.43      2.07 o
   2  10   7        0.93        1.18      3.11 o
   3  10   7        0.92        2.54      3.01 o
   4  10   7        0.96        0.23      2.99 o
   5  10   7        1.17        3.28      3.16 o
   6  10   7        1.13        0.43      3.25 o
   0  11   7        0.53       -0.68      3.31 o
   1  11   7        0.41       -1.05      3.12 o
   2  11   7        0.56        1.97      3.21 o
   3  11   7        0.32        3.01      3.26 o
   4  11   7        0.27       -1.27      3.37 o
   5  11   7        0.34        0.02      4.30 o
   0  12   7        0.12       -0.82      6.57 o
   1  12   7        0.30        2.56      4.65 o
   2  12   7        0.13       -0.76      3.87 o
   0   0   8        8.49        5.20      3.42 o
   1   0   8        0.21       -0.62      2.04 o
   2   0   8       65.85       74.09      3.24 o
   3   0   8       23.39       25.13      2.51 o
   4   0   8       48.94       50.25      3.40 o
   5   0   8       13.96        9.23      2.81 o
   6   0   8        6.54        1.92      4.65 o
   7   0   8        3.72        1.37      4.79 o
   8   0   8        0.41        0.68      4.79 o
   9   0   8        3.89        0.27      5.61 o
  10   0   8        0.01       -0.68      5.88 o
  11   0   8        0.80        1.50      6.02 o
   0   1   8        3.45        6.07      2.15 o
   1   1   8      146.58      159.50      3.32 o
   2   1   8       56.35       50.93      1.89 o
   3   1   8        8.53        8.18      1.46 o
   4   1   8       12.33       14.28      1.82 o
   5   1   8        3.09        1.82      2.42 o
   6   1   8        8.86        6.40      2.59 o
   7   1   8        5.51        4.31      2.36 o
   8   1   8       28.05       30.09      2.15 o
   9   1   8        3.61        1.83      2.44 o
  10   1   8        1.35        1.28      3.77 o
  11   1   8        2.50        3.07      4.20 o
   0   2   8        5.90        5.66      1.73 o
   1   2   8       37.06       39.19      1.82 o
   2   2   8        3.55        3.36      1.38 o
   3   2   8        2.52        3.18      1.44 o
   4   2   8       12.81       13.58      2.05 o
   5   2   8        5.22        5.46      2.06 o
   6   2   8       29.70       31.64      4.07 o
   7   2   8       17.52       18.94      1.91 o
   8   2   8        3.24        4.42      2.67 o
   9   2   8        0.54        0.67      2.50 o
  10   2   8       10.24        7.59      3.91 o
   0   3   8       31.15       31.62      2.99 o
   1   3   8       12.64       14.89      1.48 o
   2   3   8        9.64       11.15      1.51 o
   3   3   8       71.53       65.66      3.00 o
   4   3   8       35.97       34.63      2.38 o
   5   3   8       16.32       17.30      2.28 o
   6   3   8       26.73       23.66      2.46 o
   7   3   8        7.87        6.02      1.23 o
   8   3   8       17.81       15.85      2.93 o
   9   3   8        0.40       -0.94      2.49 o
  10   3   8        0.42        0.36      3.85 o
   0   4   8       17.13       13.42      2.33 o
   1   4   8        3.14        2.32      1.50 o
   2   4   8        9.24        7.71      1.57 o
   3   4   8       62.53       64.63      2.48 o
   4   4   8       15.32       15.42      2.19 o
   5   4   8       17.36       14.11      2.06 o
   6   4   8        1.83        2.49      1.69 o
   7   4   8        5.51        5.53      2.14 o
   8   4   8        3.64        5.70      2.82 o
   9   4   8        2.92        3.31      2.62 o
  10   4   8        7.74        7.90      3.59 o
   0   5   8        9.63        7.95      2.39 o
   1   5   8       23.82       20.79      1.93 o
   2   5   8       16.24       15.47      2.31 o
   3   5   8        5.67        3.53      1.70 o
   4   5   8       20.01       22.14      2.20 o
   5   5   8        6.87        8.05      1.80 o
   6   5   8       15.05       11.57      1.80 o
   7   5   8        3.70        1.82      2.66 o
   8   5   8        1.60        0.67      2.68 o
   9   5   8        0.40        2.67      3.54 o
  10   5   8        0.84        4.10      5.06 o
   0   6   8       52.34       54.47      3.99 o
   1   6   8       39.98       41.84      2.66 o
   2   6   8        0.51        0.57      1.85 o
   3   6   8       14.94       16.47      1.76 o
   4   6   8       44.97       48.50      2.26 o
   5   6   8        4.93        6.05      1.39 o
   6   6   8       15.58       15.66      2.95 o
   7   6   8        2.98        2.05      2.84 o
   8   6   8        2.79        3.63      3.54 o
   9   6   8        1.29        0.08      4.09 o
   0   7   8       26.26       25.06      4.24 o
   1   7   8        3.33        4.75      2.30 o
   2   7   8       16.29       15.24      1.85 o
   3   7   8        9.24        6.49      1.51 o
   4   7   8       10.08       10.72      1.68 o
   5   7   8        7.38       11.22      4.01 o
   6   7   8        8.09        5.66      3.27 o
   7   7   8        5.69        9.27      3.90 o
   8   7   8        2.34        4.87      4.11 o
   9   7   8        2.81        2.60      5.88 o
   0   8   8        0.11       -0.68      3.97 o
   1   8   8       22.96       27.20      2.75 o
   2   8   8       11.89       10.99      2.10 o
   3   8   8        2.07        1.79      2.20 o
   4   8   8        0.70        3.05      3.34 o
   5   8   8        4.95        6.07      3.56 o
   6   8   8        5.61        7.93      3.68 o
   7   8   8        1.44        0.33      3.43 o
   8   8   8        2.22       -1.37      5.88 o
   0   9   8        7.58        4.65      4.24 o
   1   9   8        4.82        7.59      2.65 o
   2   9   8        3.08        3.83      2.35 o
   3   9   8        2.67        1.45      3.43 o
   4   9   8        2.01        2.41      3.84 o
   5   9   8        0.38       -0.06      3.96 o
   6   9   8        1.91        0.16      3.84 o
   7   9   8        0.14        6.29      6.02 o
   0  10   8        2.79        2.24      3.36 o
   1  10   8        1.92        3.76      2.31 o
   2  10   8        0.00       -0.09      3.05 o
   3  10   8        2.03        6.35      4.30 o
   4  10   8        2.54        3.61      3.91 o
   5  10   8        0.18        1.17      4.10 o
   6  10   8        0.51       -1.50      6.02 o
   0  11   8        0.01       -2.19      6.84 o
   1  11   8        0.38        0.33      3.35 o
   2  11   8        3.24        3.77      3.33 o
   3  11   8        0.59        1.79      3.93 o
   4  11   8        0.29        2.74      4.35 o
   1   0   9      298.75      279.29      5.08 o
   2   0   9       25.38       33.71      2.81 o
   3   0   9        0.44        0.89      3.13 o
   4   0   9       14.90       15.60      5.61 o
   5   0   9        7.31        4.79      4.10 o
   6   0   9        0.03       -0.14      4.92 o
   7   0   9       12.74       15.05      5.61 o
   8   0   9       12.56       14.50      5.06 o
   9   0   9        1.78       -0.55      5.47 o
  10   0   9        2.00        2.60      5.47 o
   0   1   9       38.90       33.61      2.51 o
   1   1   9       12.37       11.45      1.54 o
   2   1   9      231.83      240.63      3.61 o
   3   1   9       14.39       13.24      2.62 o
   4   1   9       25.48       27.20      3.12 o
   5   1   9       10.16        6.76      3.12 o
   6   1   9       15.24       16.03      5.34 o
   7   1   9       18.78       23.58      3.66 o
   8   1   9        5.09        4.51      2.55 o
   9   1   9        0.37       -0.47      3.58 o
  10   1   9        1.89        2.54      3.87 o
   0   2   9       15.63       14.55      2.23 o
   1   2   9       58.93       56.17      2.15 o
   2   2   9       25.72       26.07      2.24 o
   3   2   9       32.61       34.95      2.68 o
   4   2   9        9.19        7.19      2.69 o
   5   2   9       24.59       18.41      2.79 o
   6   2   9        0.23        0.86      3.32 o
   7   2   9        0.60       -0.60      2.62 o
   8   2   9       16.24       16.57      2.88 o
   9   2   9        2.58        1.98      2.57 o
  10   2   9        0.77        5.08      4.01 o
   0   3   9      120.68      112.39      3.95 o
   1   3   9        4.04        4.27      1.62 o
   2   3   9       13.34       15.56      2.06 o
   3   3   9       10.47       11.44      2.79 o
   4   3   9       34.59       40.03      3.26 o
   5   3   9        0.49       -0.16      2.47 o
   6   3   9        6.08        6.63      2.66 o
   7   3   9        6.46        9.02      2.74 o
   8   3   9        2.01        3.71      2.68 o
   9   3   9        0.04        2.27      2.69 o
  10   3   9        5.20        6.41      3.87 o
   0   4   9       37.32       37.18      3.72 o
   1   4   9        9.31       11.70      2.67 o
   2   4   9       25.82       23.00      2.34 o
   3   4   9       29.81       22.97      2.49 o
   4   4   9        8.97        9.69      2.59 o
   5   4   9        1.18        2.19      2.57 o
   6   4   9       20.67       20.13      2.54 o
   7   4   9        5.66        5.84      2.75 o
   8   4   9        3.26        2.64      2.77 o
   9   4   9        0.35        0.94      2.89 o
   0   5   9       38.93       33.48      3.96 o
   1   5   9       46.49       45.88      3.20 o
   2   5   9       53.92       55.72      3.41 o
   3   5   9       16.31       11.40      2.57 o
   4   5   9       18.47       16.01      2.67 o
   5   5   9       25.44       24.69      2.84 o
   6   5   9       14.68       13.96      2.76 o
   7   5   9        0.18        1.95      2.71 o
   8   5   9        6.11        6.54      2.98 o
   9   5   9        2.30        2.74      3.83 o
   0   6   9        1.01        1.09      4.65 o
   1   6   9       34.88       33.02      2.94 o
   2   6   9       32.01       34.39      5.17 o
   3   6   9       46.03       40.07      2.88 o
   4   6   9       11.58       10.11      2.01 o
   5   6   9       16.59       16.91      3.10 o
   6   6   9       10.85       11.86      2.85 o
   7   6   9        3.62        2.97      2.75 o
   8   6   9        1.79        2.75      3.85 o
   9   6   9        3.45        5.20      5.61 o
   0   7   9       24.51       19.29      5.06 o
   1   7   9       12.06       11.21      4.72 o
   2   7   9        5.78        5.35      2.24 o
   3   7   9        7.40        6.45      1.87 o
   4   7   9        0.52        1.52      3.29 o
   5   7   9        9.19        5.26      3.72 o
   6   7   9        0.16       -2.19      3.47 o
   7   7   9        0.01       -0.55      3.92 o
   8   7   9        3.65        7.93      5.88 o
   0   8   9        4.32        5.47      4.51 o
   1   8   9        0.50        1.40      2.92 o
   2   8   9        0.96        1.10      2.88 o
   3   8   9        2.85        4.97      2.58 o
   4   8   9        1.52       -0.79      3.63 o
   5   8   9        2.70        5.37      3.85 o
   6   8   9        1.16        3.16      3.70 o
   7   8   9        1.07        2.19      3.68 o
   0   9   9        0.00       -0.82      4.10 o
   1   9   9        4.68        4.75      2.75 o
   2   9   9        3.00        1.88      2.59 o
   3   9   9        1.15        2.69      3.66 o
   4   9   9        2.21       -0.41      4.01 o
   5   9   9        1.44        0.06      4.01 o
   6   9   9        0.22       -1.30      4.01 o
   0  10   9        2.49        3.19      3.77 o
   1  10   9        1.45        0.28      2.56 o
   2  10   9        1.21        2.42      4.01 o
   3  10   9        0.83        0.62      4.34 o
   4  10   9        0.64        1.92      3.90 o
   5  10   9        0.27        0.68      5.34 o
   0  11   9        0.00        0.68      6.98 o
   1  11   9        0.39       -0.34      3.39 o
   2  11   9        0.24        1.44      4.17 o
   3  11   9        0.12       -4.47      4.34 o
   0   0  10      140.12      123.53      7.80 o
   1   0  10       65.89       71.91      4.92 o
   2   0  10      286.72      294.80     11.76 o
   3   0  10       21.01       28.45      5.20 o
   4   0  10       72.53       69.63      6.70 o
   5   0  10       11.37        5.61      5.20 o
   6   0  10       15.87       19.29      5.20 o
   7   0  10       19.54       20.25      5.75 o
   8   0  10        3.70        2.76      2.69 o
   9   0  10        0.07        0.68      5.20 o
  10   0  10        0.63        1.09      5.61 o
   0   1  10       22.21       17.97      3.78 o
   1   1  10       49.28       44.56      3.16 o
   2   1  10       22.52       26.85      4.20 o
   3   1  10       26.35       25.57      4.26 o
   4   1  10       12.18       13.99      3.45 o
   5   1  10       45.78       44.35      4.20 o
   6   1  10        0.15       -0.17      3.70 o
   7   1  10        0.14        0.40      3.81 o
   8   1  10       13.20       13.49      2.94 o
   9   1  10        1.35       -0.55      3.97 o
  10   1  10        2.20        3.63      4.45 o
   0   2  10      310.12      281.46      9.37 o
   1   2  10       74.27       75.23      3.94 o
   2   2  10       91.99       89.16      4.39 o
   3   2  10       17.70       14.50      4.01 o
   4   2  10       11.70       13.08      4.16 o
   5   2  10       12.77       13.26      3.62 o
   6   2  10       12.17       13.82      3.90 o
   7   2  10       14.16       14.09      2.95 o
   8   2  10        2.36        4.43      2.81 o
   9   2  10        1.58        0.04      3.82 o
  10   2  10        0.50       -1.08      4.06 o
   0   3  10      196.23      188.24      9.30 o
   1   3  10       35.77       39.99      3.45 o
   2   3  10       23.74       21.23      3.25 o
   3   3  10       38.57       33.75      4.20 o
   4   3  10       10.52       11.05      3.47 o
   5   3  10        6.07        4.60      3.41 o
   6   3  10       14.63       15.01      4.06 o
   7   3  10       13.31       15.57      3.14 o
   8   3  10        7.03        7.02      2.99 o
   9   3  10        2.25        2.06      2.79 o
   0   4  10       20.46       21.75      4.92 o
   1   4  10      108.52      110.68      5.37 o
   2   4  10       70.93       70.18      3.97 o
   3   4  10       55.49       49.33      3.52 o
   4   4  10        0.30        1.08      3.42 o
   5   4  10       12.56        8.20      3.81 o
   6   4  10       10.95       13.62      4.10 o
   7   4  10        3.95        4.81      2.97 o
   8   4  10        4.40        5.23      3.11 o
   9   4  10        0.24        0.89      2.89 o
   0   5  10       12.49       15.32      5.34 o
   1   5  10      113.20      114.15      6.43 o
   2   5  10       19.82       26.48      3.82 o
   3   5  10       16.75       13.49      2.64 o
   4   5  10        9.55        9.52      2.65 o
   5   5  10       11.17        7.34      3.43 o
   6   5  10        6.17        5.66      2.80 o
   7   5  10        2.29        0.97      2.78 o
   8   5  10        3.01        3.57      2.97 o
   9   5  10        1.84       -1.37      4.92 o
   0   6  10        0.26       -0.14      4.51 o
   1   6  10        2.69        1.03      3.00 o
   2   6  10        3.08        3.57      3.15 o
   3   6  10        3.69        3.82      2.47 o
   4   6  10        1.30        1.37      4.92 o
   5   6  10        1.64        2.16      3.63 o
   6   6  10        1.35       -0.55      2.65 o
   7   6  10        1.59        3.29      3.05 o
   8   6  10        0.92        5.75      5.61 o
   0   7  10        4.67        9.71      5.20 o
   1   7  10       10.29       10.90      3.38 o
   2   7  10        1.83        2.39      3.13 o
   3   7  10        1.54        1.41      3.06 o
   4   7  10       10.07       10.95      4.15 o
   5   7  10        0.37        0.50      3.55 o
   6   7  10        1.98        0.14      3.81 o
   7   7  10        0.24        0.70      3.93 o
   0   8  10        0.00        0.55      4.38 o
   1   8  10        1.23        0.00      3.13 o
   2   8  10        0.13       -1.62      3.24 o
   3   8  10        1.75        0.86      2.53 o
   4   8  10        0.73       -1.50      3.68 o
   5   8  10        0.69       -1.67      3.91 o
   6   8  10        0.78       -3.60      3.80 o
   7   8  10        1.63        0.82      5.88 o
   0   9  10        1.00       -1.64      4.51 o
   1   9  10        1.30        5.79      3.35 o
   2   9  10        0.19        0.34      2.87 o
   3   9  10        2.07        2.23      4.11 o
   4   9  10        1.02       -1.06      4.48 o
   5   9  10        0.08        2.49      4.06 o
   0  10  10        0.80        2.60      4.07 o
   1  10  10        1.19        0.83      3.98 o
   2  10  10        0.47       -0.66      4.34 o
   3  10  10        1.99        3.28      5.75 o
   4  10  10        0.40        1.78      5.47 o
   1   0  11      148.61      154.61      6.77 o
   2   0  11        0.74       -0.41      5.61 o
   3   0  11       46.98       42.96      6.16 o
   4   0  11        0.01        1.50      4.79 o
   5   0  11        1.20        3.28      4.65 o
   6   0  11       16.88       19.97      6.57 o
   7   0  11        3.59        1.37      5.34 o
   8   0  11        6.45        6.98      6.02 o
   9   0  11        0.08       -0.41      6.29 o
   0   1  11       20.37       21.93      4.38 o
   1   1  11      130.35      129.61      5.14 o
   2   1  11       45.92       43.17      4.10 o
   3   1  11       90.05       84.89      5.32 o
   4   1  11       31.84       36.28      4.74 o
   5   1  11        8.48        7.41      3.81 o
   6   1  11        4.02        4.26      3.82 o
   7   1  11        5.90        2.56      4.11 o
   8   1  11        1.30        1.73      2.61 o
   9   1  11        0.18        0.09      4.04 o
   0   2  11       66.34       67.01      5.26 o
   1   2  11       68.58       67.55      4.65 o
   2   2  11       12.76       13.42      2.91 o
   3   2  11       24.91       21.90      4.10 o
   4   2  11       11.21        6.19      3.55 o
   5   2  11       15.21       12.40      4.17 o
   6   2  11        5.32        5.05      3.64 o
   7   2  11        3.76        5.49      5.34 o
   8   2  11        7.60        4.99      2.96 o
   9   2  11        0.26        0.16      4.24 o
   0   3  11       11.24       13.68      5.75 o
   1   3  11       75.90       72.97      4.06 o
   2   3  11        2.61        3.32      2.55 o
   3   3  11        2.42        2.51      3.17 o
   4   3  11        4.92        2.83      3.31 o
   5   3  11        9.51        5.70      3.82 o
   6   3  11       18.21       20.01      4.20 o
   7   3  11        5.63        2.72      2.91 o
   8   3  11        0.60        1.52      2.87 o
   9   3  11        1.08        5.61      5.34 o
   0   4  11        0.06       -0.68      4.10 o
   1   4  11       19.03       16.05      3.90 o
   2   4  11       18.56       13.79      3.13 o
   3   4  11        8.13        3.78      2.78 o
   4   4  11        7.89       15.74      4.06 o
   5   4  11       21.62       22.71      4.49 o
   6   4  11        5.78        7.63      4.06 o
   7   4  11        3.77        3.37      3.08 o
   8   4  11        8.22       10.79      3.24 o
   0   5  11        0.07        1.37      4.38 o
   1   5  11        9.96        6.05      3.97 o
   2   5  11        3.53        4.23      3.62 o
   3   5  11        6.23        3.10      3.41 o
   4   5  11       17.54       14.07      4.09 o
   5   5  11        3.10        4.16      3.83 o
   6   5  11        1.25        3.52      3.04 o
   7   5  11        7.57       11.07      3.41 o
   8   5  11        0.42        0.11      3.76 o
   0   6  11        4.69        5.20      4.79 o
   1   6  11        3.09        3.30      3.53 o
   2   6  11        2.68        2.99      3.24 o
   3   6  11        8.37        9.45      3.68 o
   4   6  11        2.93       -0.96      5.06 o
   5   6  11        2.58        1.37      5.61 o
   6   6  11        2.81        3.02      2.91 o
   7   6  11        0.42       -1.52      3.32 o
   0   7  11        0.93        5.06      4.79 o
   1   7  11        2.65        3.08      3.60 o
   2   7  11        0.39        0.08      3.15 o
   3   7  11        4.67        4.97      3.25 o
   4   7  11        1.09       -2.46      5.34 o
   5   7  11        0.00       -0.27      3.58 o
   6   7  11        0.03        1.57      4.06 o
   7   7  11        0.09        2.19      5.61 o
   0   8  11        1.99        2.74      4.92 o
   1   8  11        1.64        3.74      3.25 o
   2   8  11        0.36        2.46      3.26 o
   3   8  11        0.34        1.20      3.37 o
   4   8  11        0.09       -0.85      4.16 o
   5   8  11        0.57       -0.94      4.20 o
   6   8  11        0.30        1.23      6.02 o
   0   9  11        0.55        2.60      4.79 o
   1   9  11        3.07        3.52      3.64 o
   2   9  11        0.59       -0.55      5.61 o
   3   9  11        0.20        2.51      4.13 o
   4   9  11        0.77        2.46      6.43 o
   0  10  11        1.18        0.27      4.51 o
   1  10  11        0.47        4.38      5.34 o
   2  10  11        0.18       -0.68      5.88 o
   0   0  12       55.89       60.60      7.52 o
   1   0  12      101.52       95.84      5.85 o
   2   0  12        0.03        1.78      5.75 o
   3   0  12       20.25       22.57      6.43 o
   4   0  12        2.05        2.19      5.20 o
   5   0  12       69.07       62.38      7.93 o
   6   0  12        0.41       -2.60      5.06 o
   7   0  12        0.00        1.78      4.79 o
   8   0  12        0.38        0.55      6.02 o
   9   0  12        0.01       -1.78      6.16 o
   0   1  12       19.51       20.27      3.82 o
   1   1  12        4.10        3.21      3.04 o
   2   1  12        7.73        5.64      4.10 o
   3   1  12       62.83       70.92      5.65 o
   4   1  12        2.63        4.02      3.71 o
   5   1  12        7.39        6.82      3.52 o
   6   1  12        3.95        6.60      4.11 o
   7   1  12        2.09        2.38      4.01 o
   8   1  12        1.05       -1.03      4.34 o
   0   2  12        3.19        3.83      4.79 o
   1   2  12        1.66        1.87      3.15 o
   2   2  12        7.10        8.97      2.84 o
   3   2  12        0.45        0.33      3.38 o
   4   2  12        1.80        4.35      4.15 o
   5   2  12        4.56        4.21      3.71 o
   6   2  12        0.75        2.20      3.91 o
   7   2  12        3.48        4.21      3.90 o
   8   2  12        0.64        4.01      2.88 o
   0   3  12        2.16        0.41      4.38 o
   1   3  12        1.39        1.10      2.68 o
   2   3  12        4.86        4.74      3.11 o
   3   3  12        7.81        6.18      3.92 o
   4   3  12        0.35       -0.07      3.51 o
   5   3  12        1.69        3.88      3.81 o
   6   3  12        3.00        4.86      4.34 o
   7   3  12        0.33       -0.89      4.21 o
   8   3  12        2.63        1.68      3.16 o
   0   4  12        7.23        3.83      4.92 o
   1   4  12        1.89        2.22      3.77 o
   2   4  12       11.13       10.99      3.51 o
   3   4  12        8.00        6.47      3.81 o
   4   4  12        3.74        6.46      3.23 o
   5   4  12        0.95        2.25      3.85 o
   6   4  12        1.73       -1.05      4.23 o
   7   4  12        1.79        3.11      3.17 o
   8   4  12        0.68       -1.72      3.72 o
   0   5  12        7.18        3.28      4.92 o
   1   5  12        3.18        2.19      3.52 o
   2   5  12        2.92        4.95      3.58 o
   3   5  12        0.54       -0.07      3.75 o
   4   5  12        1.75        1.69      4.58 o
   5   5  12        2.51        2.19      3.97 o
   6   5  12        4.16        7.53      4.05 o
   7   5  12        1.99        0.75      3.82 o
   0   6  12        0.10       -0.82      5.34 o
   1   6  12        5.15        6.89      3.43 o
   2   6  12        0.03        1.99      3.54 o
   3   6  12        0.13        0.84      3.34 o
   4   6  12        2.78        0.82      4.79 o
   5   6  12        1.47       -0.55      6.43 o
   6   6  12        1.06       -0.09      3.29 o
   7   6  12        0.79       -0.83      4.05 o
   0   7  12        0.24       -1.92      5.20 o
   1   7  12        0.66       -0.14      3.43 o
   2   7  12        0.70        0.00      3.55 o
   3   7  12        0.33        1.71      3.19 o
   4   7  12        0.03       -2.19      5.20 o
   5   7  12        0.14       -1.64      4.16 o
   6   7  12        0.06       -4.92      5.88 o
   0   8  12        0.07        0.82      5.47 o
   1   8  12        0.30        1.14      3.90 o
   2   8  12        0.08        0.34      3.42 o
   3   8  12        1.90        0.55      6.02 o
   4   8  12        0.60       -1.70      4.39 o
   0   9  12        0.66        3.56      5.61 o
   1   9  12        0.54        0.07      3.54 o
   2   9  12        0.94       -1.09      6.02 o
   3   9  12        0.12        0.96      5.88 o
   1   0  13        4.87        1.91      3.45 o
   2   0  13        4.71        4.65      4.79 o
   3   0  13        0.16       -1.23      5.61 o
   4   0  13        0.51        0.68      4.65 o
   5   0  13        2.42       11.22      5.88 o
   6   0  13        0.80        2.74      5.06 o
   7   0  13        0.23       -0.55      5.88 o
   8   0  13        0.40        6.02      6.02 o
   0   1  13       21.89       19.31      4.20 o
   1   1  13        3.15        0.99      2.80 o
   2   1  13       11.62        8.11      3.99 o
   3   1  13        5.49        4.40      3.53 o
   4   1  13        2.34        3.20      3.96 o
   5   1  13        1.70        4.34      3.67 o
   6   1  13        0.51       -0.87      4.03 o
   7   1  13        0.52        3.50      4.72 o
   8   1  13        0.26       -2.60      6.29 o
   0   2  13        0.25        1.92      4.38 o
   1   2  13        9.14        7.26      3.23 o
   2   2  13        0.81        3.38      2.90 o
   3   2  13        1.07        0.61      3.53 o
   4   2  13        0.31       -0.11      3.78 o
   5   2  13        0.22        0.18      4.07 o
   6   2  13        0.48        3.28      4.35 o
   7   2  13        0.30        1.78      4.53 o
   8   2  13        1.22        6.02      6.02 o
   0   3  13       24.56       21.89      6.57 o
   1   3  13        3.29        3.49      3.75 o
   2   3  13        4.74        2.03      3.14 o
   3   3  13        0.73        2.95      3.81 o
   4   3  13        2.02        2.21      3.74 o
   5   3  13        1.95        1.12      3.63 o
   6   3  13        3.64        2.99      4.58 o
   7   3  13        0.96        3.26      4.32 o
   0   4  13        1.36        4.10      5.20 o
   1   4  13        4.30        3.83      3.84 o
   2   4  13        2.40        0.50      3.72 o
   3   4  13        1.22        1.57      3.91 o
   4   4  13        0.49        0.62      4.15 o
   5   4  13        0.13       -0.13      3.62 o
   6   4  13        0.10       -0.23      3.93 o
   7   4  13        1.65       -0.77      4.20 o
   0   5  13        0.25        1.37      5.34 o
   1   5  13        0.15       -0.90      3.62 o
   2   5  13        3.01        7.72      3.93 o
   3   5  13        0.57        2.46      5.20 o
   4   5  13        1.76       -0.67      4.01 o
   5   5  13        0.22       -1.39      4.20 o
   6   5  13        0.63        1.50      5.88 o
   0   6  13        0.32        3.42      5.61 o
   1   6  13        0.20        1.36      3.81 o
   2   6  13        0.85        1.62      3.42 o
   3   6  13        0.29       -1.74      3.78 o
   4   6  13        0.36        2.05      6.43 o
   5   6  13        0.06        1.50      6.16 o
   6   6  13        0.43        1.92      5.88 o
   0   7  13        3.31        6.16      5.61 o
   1   7  13        0.46        3.12      3.93 o
   2   7  13        0.47       -1.80      3.67 o
   3   7  13        0.59        3.00      3.78 o
   4   7  13        1.21        2.05      6.16 o
   0   8  13        0.00        7.66      6.02 o
   1   8  13        0.74        0.38      4.06 o
   2   8  13        0.93        3.71      3.94 o
   3   8  13        0.68       -3.15      5.61 o
   0   0  14        2.05        1.78      5.88 o
   1   0  14        3.54        1.23      6.02 o
   2   0  14        0.43        2.87      5.75 o
   3   0  14        0.01        0.41      5.47 o
   4   0  14        0.58       -1.09      6.16 o
   5   0  14        0.70        1.37      5.75 o
   6   0  14        1.06       -2.46      5.47 o
   7   0  14        0.16        1.50      6.29 o
   0   1  14        1.45        0.74      3.72 o
   1   1  14        5.18        5.54      3.41 o
   2   1  14        0.15        0.48      4.21 o
   3   1  14        0.60        0.14      3.97 o
   4   1  14        0.09        4.30      4.03 o
   5   1  14        0.07        0.06      4.26 o
   6   1  14        1.58        1.02      4.14 o
   7   1  14        0.15        6.02      6.70 o
   0   2  14        0.26        0.41      5.06 o
   1   2  14        1.26        0.22      2.98 o
   2   2  14        3.35        3.88      4.01 o
   3   2  14        0.01       -1.27      3.62 o
   4   2  14        1.16       -1.09      3.60 o
   5   2  14        0.11       -0.72      4.30 o
   6   2  14        0.88        1.79      4.01 o
   7   2  14        0.08        1.50      6.43 o
   0   3  14        0.16       -0.55      5.34 o
   1   3  14        0.23       -1.17      3.65 o
   2   3  14        0.90        0.66      3.12 o
   3   3  14        2.23        1.63      3.81 o
   4   3  14        0.84        2.63      3.98 o
   5   3  14        0.82       -1.50      4.35 o
   6   3  14        0.19        0.27      5.47 o
   0   4  14        0.00       -0.41      4.65 o
   1   4  14        0.14        2.27      3.48 o
   2   4  14        0.73       -1.38      4.01 o
   3   4  14        0.45        4.38      3.99 o
   4   4  14        0.52       -0.50      4.15 o
   5   4  14        0.48        0.73      4.39 o
   6   4  14        0.31        0.00      5.61 o
   0   5  14        1.20        5.20      5.75 o
   1   5  14        3.10        7.63      4.16 o
   2   5  14        0.82        2.46      3.88 o
   3   5  14        0.11        5.75      5.61 o
   4   5  14        0.30        3.15      6.29 o
   5   5  14        1.37        0.55      6.16 o
   0   6  14        2.44        0.55      5.34 o
   1   6  14        1.39        1.75      4.24 o
   2   6  14        0.87        1.34      3.93 o
   3   6  14        1.20        5.75      5.61 o
   4   6  14        1.57        1.92      5.34 o
   0   7  14        0.74       -1.37      6.02 o
   1   7  14        3.62        0.30      4.63 o
   2   7  14        0.13        2.10      4.28 o
   3   7  14        0.00        5.61      5.34 o
   1   0  15        4.96        9.85      6.16 o
   2   0  15        4.17        9.03      6.43 o
   3   0  15        1.90        6.57      6.29 o
   4   0  15        0.01       -2.46      6.57 o
   5   0  15        0.04       -1.50      6.02 o
   0   1  15        5.07        1.92      6.16 o
   1   1  15        3.76        3.73      3.55 o
   2   1  15        1.37        0.56      4.50 o
   3   1  15        2.58        6.94      4.69 o
   4   1  15        0.50        0.41      4.64 o
   5   1  15        0.18       -0.32      3.92 o
   0   2  15        0.03       -2.33      5.88 o
   1   2  15        2.18        5.27      3.22 o
   2   2  15        0.25       -2.70      3.98 o
   3   2  15        0.23        1.35      4.11 o
   4   2  15        1.36        2.12      3.72 o
   5   2  15        1.07       -2.33      6.70 o
   0   3  15        1.40        0.00      5.06 o
   1   3  15        1.30        0.16      3.85 o
   2   3  15        0.74       -1.60      3.08 o
   3   3  15        0.15        1.87      4.64 o
   4   3  15        0.51       -1.72      4.40 o
   5   3  15        0.17        2.05      6.16 o
   0   4  15        0.04       -2.46      6.02 o
   1   4  15        3.23        1.01      3.77 o
   2   4  15        2.00        7.70      4.21 o
   3   4  15        1.67        0.27      6.16 o
   4   4  15        2.05        6.57      5.47 o
   0   5  15        0.03       -3.56      5.61 o
   1   5  15        3.18        7.39      4.40 o
   2   5  15        1.43        4.22      4.46 o
   3   5  15        0.02        4.24      6.02 o
   0   6  15        0.68       -3.01      6.70 o
   1   6  15        0.66        9.87      4.74 o
   2   6  15        2.39        2.11      4.44 o
   0   0  16        0.78        1.92      5.47 o
   1   0  16        0.12       -1.09      6.29 o
   2   0  16        0.40        0.41      6.29 o
   3   0  16        0.01        2.87      6.43 o
   0   1  16        3.82       10.67      6.98 o
   1   1  16        3.27        3.04      4.44 o
   2   1  16        0.06       -1.21      4.24 o
   3   1  16        0.06        3.53      4.24 o
   0   2  16        1.87        6.29      6.29 o
   1   2  16        2.35        2.93      4.77 o
   2   2  16        2.31        0.56      4.30 o
   3   2  16        0.56        1.92      6.16 o
   0   3  16        0.43       -2.33      6.43 o
   1   3  16        2.24        2.94      4.55 o
   2   3  16        2.02       -4.51      6.57 o
   0   4  16        0.06        1.09      6.57 o
   1   4  16        0.22        0.40      4.40 o
 
